# Supplementary material for: Development of a quality of work life scale for Japanese community pharmacists: a questionnaire survey mostly in large companies
Source: J Pharm Health Care Sci. 2024 Mar 11;10:16. doi: 10.1186/s40780-024-00335-z (PMC10926542; doi:10.1186/s40780-024-00335-z)
Supplement: Supplementary file 1 — Supplementary Material 1. [file 40780_2024_335_MOESM1_ESM.zip]

Archive with 11 entries (11 files):
- Factor analysis for the pilot study.xlsx
- Fcaotr analysis.xlsx
- Regression analysis.xlsx
- Row data for QWL development.xlsx
- The questionnaire  No.1 .pdf
- The questionnaire  No.2.pdf
- The questionnaire  No.3.pdf
- The questionnaire  No.4.pdf
- The questionnaire  No.5.pdf
- The questionnaire  No.6.pdf
- The questionnaire  No.7.pdf
