# Supplementary material for: Development of a quality of work life scale for Japanese community pharmacists: a questionnaire survey mostly in large companies
Source: J Pharm Health Care Sci. 2024 Mar 11;10:16. doi: 10.1186/s40780-024-00335-z (PMC10926542; doi:10.1186/s40780-024-00335-z)
Supplement: Supplementary file 1 — Supplementary Material 1. [file 40780_2024_335_MOESM1_ESM.zip › Factor analysis for the pilot study.xlsx]

## Sheet: Sheet1
因子分析
記録
出力の作成日付		08-DEC-2023 12:55:45
コメント
入力	データ	/Users/katouyuuta/Desktop/QWL/アインQWL関連/アインQWL尺度用データベース.sav
	アクティブ データセット	データセット1
	フィルタ	<なし>
	重み付け	<なし>
	分割ファイル	<なし>
	作業データファイル内の行数	124
欠損値処理	欠損の定義	MISSING=EXCLUDE: ユーザー欠損値は欠損として取り扱われます。
	使用されたケース	LISTWISE: 統計量はすべての変数に欠損値がないケースに基づいています。
シンタックス		FACTOR /VARIABLES @3 @46 @1 @2 @9 @28 @11 @10 @48 @55RT @18RT @16 @27 @40 @54 @6 @57 @24 @8 @23 @35 @34 /MISSING LISTWISE /ANALYSIS @3 @46 @1 @2 @9 @28 @11 @10 @48 @55RT @18RT @16 @27 @40 @54 @6 @57 @24 @8 @23 @35 @34 /PRINT INITIAL SIG KMO EXTRACTION ROTATION /FORMAT SORT BLANK(.30) /CRITERIA MINEIGEN(1) ITERATE(25) /EXTRACTION PAF /CRITERIA ITERATE(25) /ROTATION PROMAX(4) /METHOD=CORRELATION.
リソース	プロセッサ時間	00:00:00.06
	経過時間	00:00:00.00
	必要な最大メモリ	58376 (57.008K) バイト
KMO および Bartlett の検定
Kaiser-Meyer-Olkin の標本妥当性の測度		0.789853
Bartlett の球面性検定	近似カイ 2 乗	1201.06
	自由度	231
	有意確率	9.81854e-131
相関行列
		@3	@46	@1	@2	@9	@28	@11	@10	@48	55RT	18RT	@16	@27	@40	@54	@6	@57	@24	@8	@23	@35	@34
有意確率 (片側)	@3		2.1084e-14	2.3573e-13	1.25604e-15	1.54244e-13	1.17939e-11	0.0368487	0.00475757	0.00207352	5.74776e-05	0.000272333	7.22616e-07	2.36992e-05	0.240735	0.229884	0.00421652	0.00226934	0.0171007	0.000267498	0.00118989	0.0997183	0.214855
	@46	2.1084e-14		1.67139e-09	2.34555e-11	2.23522e-07	2.73773e-09	0.0538597	0.0105834	0.000523945	0.000169289	0.00105944	2.28086e-05	0.00780211	0.211343	0.241352	0.0242579	0.0172111	0.161827	0.0197612	0.00629885	0.388655	0.421541
	@1	2.3573e-13	1.67139e-09		1.85202e-08	1.61051e-06	1.14698e-05	0.429779	0.173471	0.144445	0.00767501	0.0228414	0.000217607	0.336155	0.221485	0.40579	0.352632	0.123406	0.176617	0.0356181	0.0120577	0.0242471	0.106879
	@2	1.25604e-15	2.34555e-11	1.85202e-08		5.69311e-07	3.86115e-06	0.000590418	0.000252312	0.000182261	0.00287641	0.0143909	0.017631	0.00885169	0.0877293	0.147879	0.0174501	0.0197601	0.234351	0.0391814	0.0285436	0.142553	0.279157
	@9	1.54244e-13	2.23522e-07	1.61051e-06	5.69311e-07		3.69529e-07	0.000107614	0.000267474	0.00125127	0.0134011	0.00331517	4.87139e-06	6.72923e-05	0.00551743	0.110108	0.00991971	0.000562445	0.0346058	3.8674e-08	0.00209561	0.00220101	0.0255152
	@28	1.17939e-11	2.73773e-09	1.14698e-05	3.86115e-06	3.69529e-07		0.00580856	0.0137769	0.00466886	0.000487213	2.23181e-06	2.20314e-07	7.69814e-05	0.101084	0.176125	0.127214	0.0191484	0.0101017	0.000290229	0.00208966	0.0305207	0.236626
	@11	0.0368487	0.0538597	0.429779	0.000590418	0.000107614	0.00580856		1.02629e-35	5.11466e-17	0.268861	0.332818	0.00542081	0.300582	0.00448868	0.00143902	1.10327e-07	0.0420998	0.131892	0.000574002	0.0604368	0.323925	0.286269
	@10	0.00475757	0.0105834	0.173471	0.000252312	0.000267474	0.0137769	1.02629e-35		7.29646e-22	0.0968094	0.23981	0.000606654	0.22686	0.000521884	0.000125672	4.21698e-08	0.00298415	0.0256281	6.09109e-06	0.0176285	0.456312	0.32268
	@48	0.00207352	0.000523945	0.144445	0.000182261	0.00125127	0.00466886	5.11466e-17	7.29646e-22		0.0022394	0.0062251	0.00102832	0.0266741	5.91766e-06	0.000199827	7.41283e-07	0.000449293	0.046054	5.86863e-05	0.0127787	0.168426	0.438622
	55RT	5.74776e-05	0.000169289	0.00767501	0.00287641	0.0134011	0.000487213	0.268861	0.0968094	0.0022394		5.11179e-14	1.10306e-12	1.76782e-09	0.17008	0.486057	0.00416293	0.0122683	0.0863029	0.374467	0.0192118	0.23715	0.0880944
	18RT	0.000272333	0.00105944	0.0228414	0.0143909	0.00331517	2.23181e-06	0.332818	0.23981	0.0062251	5.11179e-14		7.21354e-10	2.34048e-09	0.0914516	0.485032	0.0202581	0.0641917	0.0144601	0.0372622	0.00157383	0.0168847	0.0816156
	@16	7.22616e-07	2.28086e-05	0.000217607	0.017631	4.87139e-06	2.20314e-07	0.00542081	0.000606654	0.00102832	1.10306e-12	7.21354e-10		3.77324e-08	0.0955657	0.0710477	0.000826067	0.242676	0.0051913	0.000697717	0.00442331	0.0200042	0.220787
	@27	2.36992e-05	0.00780211	0.336155	0.00885169	6.72923e-05	7.69814e-05	0.300582	0.22686	0.0266741	1.76782e-09	2.34048e-09	3.77324e-08		0.0270505	0.173401	0.00505435	0.011515	0.00460556	0.0330298	0.000339197	0.290627	0.399269
	@40	0.240735	0.211343	0.221485	0.0877293	0.00551743	0.101084	0.00448868	0.000521884	5.91766e-06	0.17008	0.0914516	0.0955657	0.0270505		7.99945e-06	5.41785e-06	0.000615392	0.305509	0.000225848	0.000100653	0.0143075	0.0029536
	@54	0.229884	0.241352	0.40579	0.147879	0.110108	0.176125	0.00143902	0.000125672	0.000199827	0.486057	0.485032	0.0710477	0.173401	7.99945e-06		1.41629e-05	0.00089468	0.43414	0.0222649	0.00215456	0.146758	0.329251
	@6	0.00421652	0.0242579	0.352632	0.0174501	0.00991971	0.127214	1.10327e-07	4.21698e-08	7.41283e-07	0.00416293	0.0202581	0.000826067	0.00505435	5.41785e-06	1.41629e-05		3.47437e-06	0.0277014	0.0369734	0.000567214	0.366727	0.482536
	@57	0.00226934	0.0172111	0.123406	0.0197601	0.000562445	0.0191484	0.0420998	0.00298415	0.000449293	0.0122683	0.0641917	0.242676	0.011515	0.000615392	0.00089468	3.47437e-06		0.00177722	0.00269378	0.0115897	0.00961077	0.183888
	@24	0.0171007	0.161827	0.176617	0.234351	0.0346058	0.0101017	0.131892	0.0256281	0.046054	0.0863029	0.0144601	0.0051913	0.00460556	0.305509	0.43414	0.0277014	0.00177722		1.86094e-08	8.10931e-08	0.360672	0.402849
	@8	0.000267498	0.0197612	0.0356181	0.0391814	3.8674e-08	0.000290229	0.000574002	6.09109e-06	5.86863e-05	0.374467	0.0372622	0.000697717	0.0330298	0.000225848	0.0222649	0.0369734	0.00269378	1.86094e-08		7.90146e-05	0.0053054	0.0500006
	@23	0.00118989	0.00629885	0.0120577	0.0285436	0.00209561	0.00208966	0.0604368	0.0176285	0.0127787	0.0192118	0.00157383	0.00442331	0.000339197	0.000100653	0.00215456	0.000567214	0.0115897	8.10931e-08	7.90146e-05		0.295789	0.301099
	@35	0.0997183	0.388655	0.0242471	0.142553	0.00220101	0.0305207	0.323925	0.456312	0.168426	0.23715	0.0168847	0.0200042	0.290627	0.0143075	0.146758	0.366727	0.00961077	0.360672	0.0053054	0.295789		6.58677e-11
	@34	0.214855	0.421541	0.106879	0.279157	0.0255152	0.236626	0.286269	0.32268	0.438622	0.0880944	0.0816156	0.220787	0.399269	0.0029536	0.329251	0.482536	0.183888	0.402849	0.0500006	0.301099	6.58677e-11
共通性
	初期	因子抽出後
@3	0.701918	0.788422
@46	0.523459	0.569825
@1	0.498089	0.486389
@2	0.536134	0.539901
@9	0.5638	0.505957
@28	0.48252	0.443984
@11	0.785983	0.831886
@10	0.799914	0.897417
@48	0.635606	0.613392
55RT	0.595864	0.703008
18RT	0.513175	0.593331
@16	0.604358	0.567156
@27	0.481645	0.460605
@40	0.440003	0.468885
@54	0.320023	0.336344
@6	0.466009	0.481846
@57	0.378608	0.295497
@24	0.431009	0.584245
@8	0.504885	0.564114
@23	0.391444	0.415379
@35	0.412967	0.564997
@34	0.401361	0.506195
因子抽出法: 主因子法
説明された分散の合計
因子	初期の固有値			抽出後の負荷量平方和			回転後の負荷量平方和a
	合計	分散の %	累積 %	合計	分散の %	累積 %	合計
1	6.08639	27.6654	27.6654	5.6691	25.7686	25.7686	4.39512
2	2.60081	11.8218	39.4873	2.24886	10.2221	35.9907	3.58201
3	1.82253	8.28424	47.7715	1.38112	6.27782	42.2686	3.65703
4	1.77131	8.0514	55.8229	1.3414	6.09725	48.3658	3.04369
5	1.33254	6.05701	61.8799	0.890988	4.04994	52.4157	2.94548
6	1.16335	5.28797	67.1679	0.687312	3.12415	55.5399	1.68838
7	0.864068	3.92758	71.0955
8	0.761179	3.4599	74.5554
9	0.713325	3.24239	77.7977
10	0.648132	2.94605	80.7438
11	0.608162	2.76437	83.5082
12	0.540108	2.45503	85.9632
13	0.464869	2.11304	88.0762
14	0.43279	1.96723	90.0435
15	0.398829	1.81286	91.8563
16	0.389134	1.76879	93.6251
17	0.328894	1.49497	95.1201
18	0.300621	1.36646	96.4866
19	0.26282	1.19464	97.6812
20	0.211521	0.961457	98.6427
21	0.183512	0.834145	99.4768
22	0.115105	0.523204	100
因子抽出法: 主因子法
a. 因子が相関する場合は、負荷量平方和を加算しても総分散を得ることはできません。
因子行列a
	因子
	1	2	3	4	5	6
@3	0.718365	-0.367328
@9	0.649658
@16	0.616867
@48	0.611053	0.45323
@28	0.596865
@46	0.590632
@2	0.572172			0.319121
@8	0.523271		0.310739		-0.339194
18RT	0.50434	-0.346089		-0.399876
@6	0.495233	0.346543
@27	0.482442			-0.404303
@23	0.46597				-0.319478
@1	0.453308	-0.364664		0.363992
@57	0.415665
@40	0.390279	0.304058	0.356389
@10	0.606636	0.656529
@11	0.525289	0.643694
@54		0.361363				0.312715
@35			0.567313		0.31422
@34			0.560472
55RT	0.506517	-0.332398		-0.509894
@24	0.362811				-0.582658
因子抽出法: 主因子法
a. 6 個の因子が抽出されました。17 回の反復が必要です。
パターン行列a
	因子
	1	2	3	4	5	6
@3	0.888099
@46	0.776932
@2	0.775029
@1	0.768447
@9	0.497369
@28	0.451232
@11		0.95498
@10		0.932253
@48		0.628629
55RT			0.877668
18RT			0.791623
@16			0.654334
@27			0.602697
@40				0.634568
@54				0.580875
@6				0.558074
@57				0.471548
@24					0.854214
@8					0.621702
@23				0.339731	0.464215
@35						0.752535
@34						0.726719
因子抽出法: 主因子法 回転法: Kaiser の正規化を伴うプロマックス法a
a. 6 回の反復で回転が収束しました。
構造行列
	因子
	1	2	3	4	5	6
@3	0.883613		0.475839		0.40071
@46	0.73883		0.405327
@2	0.706944	0.331494
@1	0.668207
@9	0.651894	0.367722	0.368798	0.302892	0.455739	0.360601
@28	0.620646		0.482545		0.400344
@10	0.306678	0.943965		0.494449	0.318128
@11		0.905326		0.406976
@48	0.334571	0.749803	0.318259	0.547624
55RT	0.372222		0.814603
18RT	0.352897		0.754261		0.304211
@16	0.464568	0.319723	0.714877		0.378481
@27	0.330078		0.653429		0.353133
@6		0.472957	0.316458	0.658227
@40		0.320523		0.645206		0.317604
@54		0.326763		0.564336
@57				0.51391	0.325155
@24					0.733672
@8	0.350224	0.401911		0.330172	0.70128	0.365257
@23	0.310816		0.327351	0.456721	0.562325
@35						0.741738
@34						0.701939
因子抽出法: 主因子法 回転法: Kaiser の正規化を伴うプロマックス法
因子相関行列
因子	1	2	3	4	5	6
1	1	0.351236	0.512868	0.284983	0.429238	0.241102
2	0.351236	1	0.232744	0.504842	0.322836	0.090864
3	0.512868	0.232744	1	0.321508	0.38713	0.114515
4	0.284983	0.504842	0.321508	1	0.393252	0.168609
5	0.429238	0.322836	0.38713	0.393252	1	0.299052
6	0.241102	0.090864	0.114515	0.168609	0.299052	1
因子抽出法: 主因子法 回転法: Kaiser の正規化を伴うプロマックス法
ご使用のライセンスの有効期限まであと 8 日です。
