# Supplementary material for: Development of a quality of work life scale for Japanese community pharmacists: a questionnaire survey mostly in large companies
Source: J Pharm Health Care Sci. 2024 Mar 11;10:16. doi: 10.1186/s40780-024-00335-z (PMC10926542; doi:10.1186/s40780-024-00335-z)
Supplement: Supplementary file 1 — Supplementary Material 1. [file 40780_2024_335_MOESM1_ESM.zip › Fcaotr analysis.xlsx]

## Sheet: Sheet1
因子分析
記録
出力の作成日付		31-AUG-2023 14:22:24
コメント
入力	アクティブ データセット	データセット1
	フィルタ	<なし>
	重み付け	<なし>
	分割ファイル	<なし>
	作業データファイル内の行数	1969
欠損値処理	欠損の定義	MISSING=EXCLUDE: ユーザー欠損値は欠損として取り扱われます。
	使用されたケース	LISTWISE: 統計量はすべての変数に欠損値がないケースに基づいています。
シンタックス		FACTOR /VARIABLES @1上司は、職員に対して公平に関わっている。 @2尊敬できる上司がいる。 @3上司は、部下の意見を尊重してくれている。 @12仕事と仕事以外の生活のバランスに、満足し @18普段求められている業務量は適切であると思 @17週あたりの勤務時間には、満足している。 @43労働条件に満足している。 @29自分の薬局の従業員の人数は適切である。 @41私の会社は、私生活に調和するように柔軟な @38逆転項目調整Reverce @31自分と同僚の関係は良いと思う。 @33同僚は、仕事について適切に教えてくれる。 @32職員全体で、十分なコミュニケーションを取 @22同僚と相談した際は、ためになる情報を教え @24職場での自分の役割をはっきり認識している @23自分が担当すべき業務（患者対応等）は、一 @35薬剤師は、日本の医療に必要な存在だと思う @34薬剤師と…
リソース	プロセッサ時間	00:00:00.14
	経過時間	00:00:00.00
	必要な最大メモリ	40024 (39.086K) バイト
KMO および Bartlett の検定
Kaiser-Meyer-Olkin の標本妥当性の測度		0.893247
Bartlett の球面性検定	近似カイ 2 乗	14996.9
	自由度	153
	有意確率	0
相関行列
		1:上司は、職員に対して公平に関わっている。	2: 尊敬できる上司がいる。	3: 上司は、部下の意見を尊重してくれている。	12: 仕事と仕事以外の生活のバランスに、満足している。	18: 普段求められている業務量は適切であると思う。	17: 週あたりの勤務時間には、満足している。	43: 労働条件に満足している。	29: 自分の薬局の従業員の人数は適切である。	41: 私の会社は、私生活に調和するように柔軟な労働条件を提示してくれる。	38: 逆転項目調整(Reverce)	31: 自分と同僚の関係は良いと思う。	33: 同僚は、仕事について適切に教えてくれる。	32: 職員全体で、十分なコミュニケーションを取れていると思う	22: 同僚と相談した際は、ためになる情報を教えてくれる。	24: 職場での自分の役割をはっきり認識している。	23: 自分が担当すべき業務（患者対応等）は、一人で対応できる。	35: 薬剤師は、日本の医療に必要な存在だと思う。	34: 薬剤師として働いていると、自己研鑽に励みたくなる。
有意確率 (片側)	1:上司は、職員に対して公平に関わっている。		4.12443e-158	3.19395e-247	2.57296e-42	1.13152e-49	1.61865e-35	2.85531e-60	1.11054e-25	5.05484e-65	8.45437e-45	7.05191e-43	2.8791e-57	1.14916e-56	1.62987e-49	1.69697e-06	0.131601	1.22995e-15	4.58702e-14
	2: 尊敬できる上司がいる。	4.12443e-158		2.17845e-233	1.22691e-33	2.18797e-31	1.9643e-23	1.70536e-55	3.32889e-19	1.34378e-56	1.29551e-26	1.31214e-50	4.91681e-74	2.06274e-60	2.07599e-84	4.95423e-07	0.369709	1.86578e-33	8.9012e-23
	3: 上司は、部下の意見を尊重してくれている。	3.19395e-247	2.17845e-233		1.12855e-49	4.15083e-58	3.70745e-42	9.16458e-78	7.90935e-37	9.23717e-92	2.44498e-51	4.74827e-52	9.16443e-84	3.99144e-74	3.85878e-76	5.78166e-08	0.0476296	2.19722e-25	4.82013e-23
	12: 仕事と仕事以外の生活のバランスに、満足している。	2.57296e-42	1.22691e-33	1.12855e-49		1.93748e-174	1.02765e-208	2.453e-193	2.74342e-82	4.56976e-142	6.89072e-120	8.67543e-24	5.13079e-28	1.18227e-28	2.70451e-26	5.18053e-11	3.5081e-07	2.20536e-21	1.11194e-17
	18: 普段求められている業務量は適切であると思う。	1.13152e-49	2.18797e-31	4.15083e-58	1.93748e-174		1.94503e-199	1.0299e-195	5.70602e-134	2.51198e-126	6.13895e-132	3.21191e-17	7.47736e-33	9.92986e-31	4.49358e-33	0.00137519	0.00088697	2.28394e-23	8.82152e-18
	17: 週あたりの勤務時間には、満足している。	1.61865e-35	1.9643e-23	3.70745e-42	1.02765e-208	1.94503e-199		2.97104e-205	4.78277e-86	9.13763e-137	1.18048e-67	1.19409e-19	1.33139e-24	1.97249e-26	1.61975e-25	4.58846e-09	3.42983e-05	1.48885e-20	1.05547e-17
	43: 労働条件に満足している。	2.85531e-60	1.70536e-55	9.16458e-78	2.453e-193	1.0299e-195	2.97104e-205		7.35392e-113	1.20848e-255	5.01346e-108	3.69103e-32	3.60819e-39	4.74419e-38	1.50355e-36	1.73685e-08	9.43979e-05	3.17352e-27	1.79298e-27
	29: 自分の薬局の従業員の人数は適切である。	1.11054e-25	3.32889e-19	7.90935e-37	2.74342e-82	5.70602e-134	4.78277e-86	7.35392e-113		1.00111e-82	2.00094e-66	8.11501e-13	6.34768e-14	2.65691e-24	1.40748e-09	6.16438e-07	0.000250577	3.00565e-16	4.49016e-09
	41: 私の会社は、私生活に調和するように柔軟な労働条件を提示してくれる。	5.05484e-65	1.34378e-56	9.23717e-92	4.56976e-142	2.51198e-126	9.13763e-137	1.20848e-255	1.00111e-82		1.57802e-74	4.42834e-25	4.19769e-41	6.8082e-36	2.73208e-43	0.000291228	0.00838143	1.83097e-31	3.08201e-23
	38: 逆転項目調整(Reverce)	8.45437e-45	1.29551e-26	2.44498e-51	6.89072e-120	6.13895e-132	1.18048e-67	5.01346e-108	2.00094e-66	1.57802e-74		6.41341e-37	1.50402e-37	4.51101e-46	5.93519e-24	0.00099727	0.128061	6.30105e-13	2.38722e-11
	31: 自分と同僚の関係は良いと思う。	7.05191e-43	1.31214e-50	4.74827e-52	8.67543e-24	3.21191e-17	1.19409e-19	3.69103e-32	8.11501e-13	4.42834e-25	6.41341e-37		5.42427e-205	1.29864e-283	5.85474e-109	8.96365e-50	8.29733e-13	3.34438e-32	1.02708e-24
	33: 同僚は、仕事について適切に教えてくれる。	2.8791e-57	4.91681e-74	9.16443e-84	5.13079e-28	7.47736e-33	1.33139e-24	3.60819e-39	6.34768e-14	4.19769e-41	1.50402e-37	5.42427e-205		6.30521e-154	1.2784e-208	1.66932e-23	0.000419337	9.03094e-39	1.40359e-22
	32: 職員全体で、十分なコミュニケーションを取れていると思う	1.14916e-56	2.06274e-60	3.99144e-74	1.18227e-28	9.92986e-31	1.97249e-26	4.74419e-38	2.65691e-24	6.8082e-36	4.51101e-46	1.29864e-283	6.30521e-154		7.87772e-97	1.63725e-40	5.3336e-13	5.75417e-37	1.20716e-20
	22: 同僚と相談した際は、ためになる情報を教えてくれる。	1.62987e-49	2.07599e-84	3.85878e-76	2.70451e-26	4.49358e-33	1.61975e-25	1.50355e-36	1.40748e-09	2.73208e-43	5.93519e-24	5.85474e-109	1.2784e-208	7.87772e-97		1.9899e-24	2.6772e-07	1.2065e-42	4.02592e-23
	24: 職場での自分の役割をはっきり認識している。	1.69697e-06	4.95423e-07	5.78166e-08	5.18053e-11	0.00137519	4.58846e-09	1.73685e-08	6.16438e-07	0.000291228	0.00099727	8.96365e-50	1.66932e-23	1.63725e-40	1.9899e-24		1.74136e-104	2.5089e-29	5.02557e-22
	23: 自分が担当すべき業務（患者対応等）は、一人で対応できる。	0.131601	0.369709	0.0476296	3.5081e-07	0.00088697	3.42983e-05	9.43979e-05	0.000250577	0.00838143	0.128061	8.29733e-13	0.000419337	5.3336e-13	2.6772e-07	1.74136e-104		1.24311e-08	6.92143e-05
	35: 薬剤師は、日本の医療に必要な存在だと思う。	1.22995e-15	1.86578e-33	2.19722e-25	2.20536e-21	2.28394e-23	1.48885e-20	3.17352e-27	3.00565e-16	1.83097e-31	6.30105e-13	3.34438e-32	9.03094e-39	5.75417e-37	1.2065e-42	2.5089e-29	1.24311e-08		1.90831e-82
	34: 薬剤師として働いていると、自己研鑽に励みたくなる。	4.58702e-14	8.9012e-23	4.82013e-23	1.11194e-17	8.82152e-18	1.05547e-17	1.79298e-27	4.49016e-09	3.08201e-23	2.38722e-11	1.02708e-24	1.40359e-22	1.20716e-20	4.02592e-23	5.02557e-22	6.92143e-05	1.90831e-82
共通性
	初期	因子抽出後
1:上司は、職員に対して公平に関わっている。	0.480768	0.564026
2: 尊敬できる上司がいる。	0.488241	0.574894
3: 上司は、部下の意見を尊重してくれている。	0.588856	0.765123
12: 仕事と仕事以外の生活のバランスに、満足している。	0.5241	0.582313
18: 普段求められている業務量は適切であると思う。	0.554609	0.616926
17: 週あたりの勤務時間には、満足している。	0.527403	0.570575
43: 労働条件に満足している。	0.612797	0.6675
29: 自分の薬局の従業員の人数は適切である。	0.337329	0.35463
41: 私の会社は、私生活に調和するように柔軟な労働条件を提示してくれる。	0.519143	0.529469
38: 逆転項目調整(Reverce)	0.375062	0.384388
31: 自分と同僚の関係は良いと思う。	0.581296	0.708634
33: 同僚は、仕事について適切に教えてくれる。	0.543966	0.622058
32: 職員全体で、十分なコミュニケーションを取れていると思う	0.542573	0.589833
22: 同僚と相談した際は、ためになる情報を教えてくれる。	0.451117	0.449052
24: 職場での自分の役割をはっきり認識している。	0.315665	0.610587
23: 自分が担当すべき業務（患者対応等）は、一人で対応できる。	0.224873	0.36581
35: 薬剤師は、日本の医療に必要な存在だと思う。	0.265051	0.489426
34: 薬剤師として働いていると、自己研鑽に励みたくなる。	0.21473	0.326201
因子抽出法: 主因子法
説明された分散の合計
因子	初期の固有値			抽出後の負荷量平方和			回転後の負荷量平方和a
	合計	分散の %	累積 %	合計	分散の %	累積 %	合計
1	6.2117	34.5095	34.5095	5.78372	32.1318	32.1318	4.7617
2	2.18697	12.1498	46.6593	1.76325	9.79583	41.9276	3.9574
3	1.53368	8.52047	55.1797	1.08632	6.03513	47.9627	3.96397
4	1.10381	6.1323	61.312	0.642497	3.56943	51.5322	1.41975
5	1.02144	5.67467	66.9867	0.495656	2.75364	54.2858	2.7028
6	0.728658	4.0481	71.0348
7	0.648615	3.60342	74.6382
8	0.603315	3.35175	77.99
9	0.556463	3.09146	81.0814
10	0.528506	2.93615	84.0176
11	0.496995	2.76108	86.7787
12	0.436624	2.42569	89.2044
13	0.384601	2.13667	91.341
14	0.35459	1.96995	93.311
15	0.327518	1.81954	95.1305
16	0.323196	1.79553	96.9261
17	0.284259	1.57922	98.5053
18	0.269051	1.49473	100
因子抽出法: 主因子法
a. 因子が相関する場合は、負荷量平方和を加算しても総分散を得ることはできません。
因子行列a
	因子
	1	2	3	4	5
43: 労働条件に満足している。	0.72483	-0.370743
3: 上司は、部下の意見を尊重してくれている。	0.685409		-0.440033
41: 私の会社は、私生活に調和するように柔軟な労働条件を提示してくれる。	0.667713
18: 普段求められている業務量は適切であると思う。	0.662608	-0.406721
12: 仕事と仕事以外の生活のバランスに、満足している。	0.648882	-0.371606
17: 週あたりの勤務時間には、満足している。	0.62465	-0.392354
33: 同僚は、仕事について適切に教えてくれる。	0.612186	0.418273
32: 職員全体で、十分なコミュニケーションを取れていると思う	0.603779	0.404128
1:上司は、職員に対して公平に関わっている。	0.594738		-0.37462
2: 尊敬できる上司がいる。	0.589878		-0.378356
31: 自分と同僚の関係は良いと思う。	0.580998	0.504267		-0.315244
22: 同僚と相談した際は、ためになる情報を教えてくれる。	0.561568	0.340228
38: 逆転項目調整(Reverce)	0.560722
29: 自分の薬局の従業員の人数は適切である。	0.502142	-0.301647
34: 薬剤師として働いていると、自己研鑽に励みたくなる。	0.36303				-0.344737
24: 職場での自分の役割をはっきり認識している。		0.339742	0.523827
23: 自分が担当すべき業務（患者対応等）は、一人で対応できる。			0.441533
35: 薬剤師は、日本の医療に必要な存在だと思う。	0.428022				-0.4378
因子抽出法: 主因子法
a. 5 個の因子の抽出が試みられました。25 回以上の反復が必要です。(収束基準 =.002)。抽出が終了しました。
パターン行列a
	因子
	1	2	3	4	5
18: 普段求められている業務量は適切であると思う。	0.80606
17: 週あたりの勤務時間には、満足している。	0.788938
12: 仕事と仕事以外の生活のバランスに、満足している。	0.779768
43: 労働条件に満足している。	0.775247
29: 自分の薬局の従業員の人数は適切である。	0.609239
41: 私の会社は、私生活に調和するように柔軟な労働条件を提示してくれる。	0.608075
38: 逆転項目調整(Reverce)	0.567849
31: 自分と同僚の関係は良いと思う。		0.900635
33: 同僚は、仕事について適切に教えてくれる。		0.765753
32: 職員全体で、十分なコミュニケーションを取れていると思う		0.734156
22: 同僚と相談した際は、ためになる情報を教えてくれる。		0.51623
3: 上司は、部下の意見を尊重してくれている。			0.89134
1:上司は、職員に対して公平に関わっている。			0.755589
2: 尊敬できる上司がいる。			0.717575
24: 職場での自分の役割をはっきり認識している。				0.725605
23: 自分が担当すべき業務（患者対応等）は、一人で対応できる。				0.622069
35: 薬剤師は、日本の医療に必要な存在だと思う。					0.703391
34: 薬剤師として働いていると、自己研鑽に励みたくなる。					0.567049
因子抽出法: 主因子法 回転法: Kaiser の正規化を伴うプロマックス法a
a. 6 回の反復で回転が収束しました。
構造行列
	因子
	1	2	3	4	5
43: 労働条件に満足している。	0.81435	0.347089	0.470052		0.392598
18: 普段求められている業務量は適切であると思う。	0.783994	0.303037	0.390728		0.313707
12: 仕事と仕事以外の生活のバランスに、満足している。	0.760356	0.301866	0.371182		0.313557
17: 週あたりの勤務時間には、満足している。	0.750801		0.334515		0.31892
41: 私の会社は、私生活に調和するように柔軟な労働条件を提示してくれる。	0.708637	0.338026	0.491766		0.39436
38: 逆転項目調整(Reverce)	0.59824	0.357386	0.363076
29: 自分の薬局の従業員の人数は適切である。	0.593107
31: 自分と同僚の関係は良いと思う。		0.833061	0.393952	0.332834	0.364321
33: 同僚は、仕事について適切に教えてくれる。	0.33733	0.779831	0.492289		0.42851
32: 職員全体で、十分なコミュニケーションを取れていると思う	0.35124	0.762836	0.448511	0.30873	0.362662
22: 同僚と相談した際は、ためになる情報を教えてくれる。	0.321217	0.645237	0.481492		0.446243
3: 上司は、部下の意見を尊重してくれている。	0.469124	0.484925	0.873587		0.370904
2: 尊敬できる上司がいる。	0.360374	0.468105	0.750378		0.409108
1:上司は、職員に対して公平に関わっている。	0.421141	0.419996	0.745845
24: 職場での自分の役割をはっきり認識している。		0.351845		0.771402	0.347224
23: 自分が担当すべき業務（患者対応等）は、一人で対応できる。				0.601699
35: 薬剤師は、日本の医療に必要な存在だと思う。		0.357518			0.69826
34: 薬剤師として働いていると、自己研鑽に励みたくなる。					0.570512
因子抽出法: 主因子法 回転法: Kaiser の正規化を伴うプロマックス法
因子相関行列
因子	1	2	3	4	5
1	1	0.410164	0.526856	0.139677	0.424934
2	0.410164	1	0.570921	0.334212	0.503925
3	0.526856	0.570921	1	0.0696753	0.454444
4	0.139677	0.334212	0.0696753	1	0.322871
5	0.424934	0.503925	0.454444	0.322871	1
因子抽出法: 主因子法 回転法: Kaiser の正規化を伴うプロマックス法
信頼性分析
記録
出力の作成日付		04-SEP-2023 12:34:24
コメント
入力	アクティブ データセット	データセット1
	フィルタ	<なし>
	重み付け	<なし>
	分割ファイル	<なし>
	作業データファイル内の行数	1969
	行列の入力
欠損値の取り扱い	欠損の定義	ユーザー定義欠損値は欠損値として処理されます。
	使用されたケース	統計量は、手続き内にあるすべての変数の有効なデータを含んでいる、すべてのケースに基づきます。
シンタックス		RELIABILITY /VARIABLES=@18普段求められている業務量は適切であると思 @17週あたりの勤務時間には、満足している。 @12仕事と仕事以外の生活のバランスに、満足し @43労働条件に満足している。 @29自分の薬局の従業員の人数は適切である。 @41私の会社は、私生活に調和するように柔軟な @38逆転項目調整Reverce /SCALE('ALL VARIABLES') ALL /MODEL=ALPHA /STATISTICS=DESCRIPTIVE SCALE.
リソース	プロセッサ時間	00:00:00.01
	経過時間	00:00:00.00
[データセット1]
スケール: すべての変数
ケース処理の要約
		度数	%
ケース	有効	1966	99.8476
	除外数a	3	0.152362
	合計	1969	100
a. 手続きのすべての変数に基づいたリストごとの削除。
信頼性統計量
Cronbach のアルファ	項目の数
0.877531	7
項目統計量
	平均値	標準偏差	度数
18: 普段求められている業務量は適切であると思う。	3.54069	1.07202	1966
17: 週あたりの勤務時間には、満足している。	3.72177	1.18489	1966
12: 仕事と仕事以外の生活のバランスに、満足している。	3.48271	1.23208	1966
43: 労働条件に満足している。	3.60224	1.04916	1966
29: 自分の薬局の従業員の人数は適切である。	3.52085	1.20488	1966
41: 私の会社は、私生活に調和するように柔軟な労働条件を提示してくれる。	3.52747	1.1293	1966
38: 逆転項目調整(Reverce)	2.81943	1.09565	1966
スケールの統計量
平均値	分散	標準偏差	項目の数
24.2152	36.7165	6.05942	7
信頼性分析
記録
出力の作成日付		04-SEP-2023 12:35:14
コメント
入力	アクティブ データセット	データセット1
	フィルタ	<なし>
	重み付け	<なし>
	分割ファイル	<なし>
	作業データファイル内の行数	1969
	行列の入力
欠損値の取り扱い	欠損の定義	ユーザー定義欠損値は欠損値として処理されます。
	使用されたケース	統計量は、手続き内にあるすべての変数の有効なデータを含んでいる、すべてのケースに基づきます。
シンタックス		RELIABILITY /VARIABLES=@31自分と同僚の関係は良いと思う。 @33同僚は、仕事について適切に教えてくれる。 @32職員全体で、十分なコミュニケーションを取 @22同僚と相談した際は、ためになる情報を教え /SCALE('ALL VARIABLES') ALL /MODEL=ALPHA /STATISTICS=DESCRIPTIVE SCALE.
リソース	プロセッサ時間	00:00:00.01
	経過時間	00:00:00.00
スケール: すべての変数
ケース処理の要約
		度数	%
ケース	有効	1966	99.8476
	除外数a	3	0.152362
	合計	1969	100
a. 手続きのすべての変数に基づいたリストごとの削除。
信頼性統計量
Cronbach のアルファ	項目の数
0.838031	4
項目統計量
	平均値	標準偏差	度数
31: 自分と同僚の関係は良いと思う。	4.39013	0.94795	1966
33: 同僚は、仕事について適切に教えてくれる。	4.4883	0.946194	1966
32: 職員全体で、十分なコミュニケーションを取れていると思う	4.20346	0.984515	1966
22: 同僚と相談した際は、ためになる情報を教えてくれる。	4.37792	0.977665	1966
スケールの統計量
平均値	分散	標準偏差	項目の数
17.4598	10.0114	3.16407	4
信頼性分析
記録
出力の作成日付		04-SEP-2023 12:35:51
コメント
入力	アクティブ データセット	データセット1
	フィルタ	<なし>
	重み付け	<なし>
	分割ファイル	<なし>
	作業データファイル内の行数	1969
	行列の入力
欠損値の取り扱い	欠損の定義	ユーザー定義欠損値は欠損値として処理されます。
	使用されたケース	統計量は、手続き内にあるすべての変数の有効なデータを含んでいる、すべてのケースに基づきます。
シンタックス		RELIABILITY /VARIABLES=@1上司は、職員に対して公平に関わっている。 @2尊敬できる上司がいる。 @3上司は、部下の意見を尊重してくれている。 /SCALE('ALL VARIABLES') ALL /MODEL=ALPHA /STATISTICS=DESCRIPTIVE SCALE.
リソース	プロセッサ時間	00:00:00.01
	経過時間	00:00:00.00
スケール: すべての変数
ケース処理の要約
		度数	%
ケース	有効	1966	99.8476
	除外数a	3	0.152362
	合計	1969	100
a. 手続きのすべての変数に基づいたリストごとの削除。
信頼性統計量
Cronbach のアルファ	項目の数
0.829017	3
項目統計量
	平均値	標準偏差	度数
1:上司は、職員に対して公平に関わっている。	4.43133	1.07959	1966
2: 尊敬できる上司がいる。	4.2116	1.16085	1966
3: 上司は、部下の意見を尊重してくれている。	4.27213	1.07467	1966
スケールの統計量
平均値	分散	標準偏差	項目の数
12.9151	8.19991	2.86355	3
信頼性分析
記録
出力の作成日付		04-SEP-2023 12:36:24
コメント
入力	アクティブ データセット	データセット1
	フィルタ	<なし>
	重み付け	<なし>
	分割ファイル	<なし>
	作業データファイル内の行数	1969
	行列の入力
欠損値の取り扱い	欠損の定義	ユーザー定義欠損値は欠損値として処理されます。
	使用されたケース	統計量は、手続き内にあるすべての変数の有効なデータを含んでいる、すべてのケースに基づきます。
シンタックス		RELIABILITY /VARIABLES=@23自分が担当すべき業務（患者対応等）は、一 @24職場での自分の役割をはっきり認識している /SCALE('ALL VARIABLES') ALL /MODEL=ALPHA /STATISTICS=DESCRIPTIVE SCALE.
リソース	プロセッサ時間	00:00:00.01
	経過時間	00:00:00.00
スケール: すべての変数
ケース処理の要約
		度数	%
ケース	有効	1966	99.8476
	除外数a	3	0.152362
	合計	1969	100
a. 手続きのすべての変数に基づいたリストごとの削除。
信頼性統計量
Cronbach のアルファ	項目の数
0.624781	2
項目統計量
	平均値	標準偏差	度数
23: 自分が担当すべき業務（患者対応等）は、一人で対応できる。	4.37538	0.983572	1966
24: 職場での自分の役割をはっきり認識している。	4.40793	0.825434	1966
スケールの統計量
平均値	分散	標準偏差	項目の数
8.78332	2.39781	1.54849	2
信頼性分析
記録
出力の作成日付		04-SEP-2023 12:36:50
コメント
入力	アクティブ データセット	データセット1
	フィルタ	<なし>
	重み付け	<なし>
	分割ファイル	<なし>
	作業データファイル内の行数	1969
	行列の入力
欠損値の取り扱い	欠損の定義	ユーザー定義欠損値は欠損値として処理されます。
	使用されたケース	統計量は、手続き内にあるすべての変数の有効なデータを含んでいる、すべてのケースに基づきます。
シンタックス		RELIABILITY /VARIABLES=@34薬剤師として働いていると、自己研鑽に励み @35薬剤師は、日本の医療に必要な存在だと思う /SCALE('ALL VARIABLES') ALL /MODEL=ALPHA /STATISTICS=DESCRIPTIVE SCALE.
リソース	プロセッサ時間	00:00:00.01
	経過時間	00:00:00.00
スケール: すべての変数
ケース処理の要約
		度数	%
ケース	有効	1966	99.8476
	除外数a	3	0.152362
	合計	1969	100
a. 手続きのすべての変数に基づいたリストごとの削除。
信頼性統計量
Cronbach のアルファ	項目の数
0.584803	2
項目統計量
	平均値	標準偏差	度数
34: 薬剤師として働いていると、自己研鑽に励みたくなる。	4.04578	1.01387	1966
35: 薬剤師は、日本の医療に必要な存在だと思う。	4.36979	0.966662	1966
スケールの統計量
平均値	分散	標準偏差	項目の数
8.41556	2.77327	1.66532	2
ファイル情報
記録
出力の作成日付		28-SEP-2023 11:42:24
コメント
入力	アクティブ データセット	データセット0
	フィルタ	<なし>
	重み付け	<なし>
	分割ファイル	<なし>
シンタックス		DISPLAY DICTIONARY.
リソース	プロセッサ時間	00:00:00.00
	経過時間	00:00:00.00
[データセット0]
警告
変数が定義されていません。DISPLAY コマンドは、マクロに関する情報を表示する目的以外では実行できません。
