# Supplementary material for: Development of a quality of work life scale for Japanese community pharmacists: a questionnaire survey mostly in large companies
Source: J Pharm Health Care Sci. 2024 Mar 11;10:16. doi: 10.1186/s40780-024-00335-z (PMC10926542; doi:10.1186/s40780-024-00335-z)
Supplement: Supplementary file 1 — Supplementary Material 1. [file 40780_2024_335_MOESM1_ESM.zip › Regression analysis.xlsx]

## Sheet: Sheet1
回帰
記録
出力の作成日付		21-AUG-2022 05:38:27
コメント
入力	アクティブ データセット	データセット1
	フィルタ	<なし>
	重み付け	<なし>
	分割ファイル	<なし>
	作業データファイル内の行数	1966
欠損値の取り扱い	欠損の定義	ユーザー定義欠損値は欠損値として処理されます。
	使用されたケース	統計量は使用されるすべての変数に対して、欠損値のないケースに基づいています。
シンタックス		REGRESSION /DESCRIPTIVES MEAN STDDEV CORR SIG N /MISSING LISTWISE /STATISTICS COEFF OUTS CI(95) R ANOVA CHANGE /CRITERIA=PIN(.05) POUT(.10) /NOORIGIN /DEPENDENT 既存QWL合計 /METHOD=ENTER QWL合計.
リソース	プロセッサ時間	00:00:00.03
	経過時間	00:00:00.00
	メモリの必要容量	4000 バイト
	残差プロットに必要な追加メモリ	0 バイト
[データセット1]
記述統計
	平均値	標準偏差	度数
既存QWL合計	61.9008	8.97391	1966
QWL合計	68.9695	10.3564	1966
相関
		既存QWL合計	QWL合計
Pearson の相関	既存QWL合計	1	0.803737
	QWL合計	0.803737	1
有意確率 (片側)	既存QWL合計		0
	QWL合計	0
度数	既存QWL合計	1966	1966
	QWL合計	1966	1966
投入済み変数または除去された変数a
モデル	投入済み変数	除去された変数	方法
1	QWL合計b		強制投入法
a. 従属変数 既存QWL合計
b. 要求された変数がすべて投入されました。
モデルの要約
モデル	R	R2 乗	調整済み R2 乗	推定値の標準誤差	変化の統計量
					R2 乗変化量	F 変化量	自由度 1	自由度 2	有意確率 F 変化量
1	.804a	0.645992	0.645812	5.34071	0.645992	3583.9	1	1964	0
a. 予測値: (定数)、QWL合計。
分散分析a
モデル		平方和	自由度	平均平方	F 値	有意確率
1	回帰	102224	1	102224	3583.9	.000b
	残差	56019.4	1964	28.5231
	合計	158244	1965
a. 従属変数 既存QWL合計
b. 予測値: (定数)、QWL合計。
係数a
モデル		非標準化係数		標準化係数	t 値	有意確率	B の 95.0% 信頼区間
		B	標準誤差	ベータ			下限	上限
1	(定数)	13.8674	0.811344		17.0919	3.62058e-61	12.2762	15.4586
	QWL合計	0.696445	0.0116335	0.803737	59.8657	0	0.67363	0.71926
a. 従属変数 既存QWL合計
回帰
記録
出力の作成日付		21-AUG-2022 05:39:55
コメント
入力	アクティブ データセット	データセット1
	フィルタ	<なし>
	重み付け	<なし>
	分割ファイル	<なし>
	作業データファイル内の行数	1966
欠損値の取り扱い	欠損の定義	ユーザー定義欠損値は欠損値として処理されます。
	使用されたケース	統計量は使用されるすべての変数に対して、欠損値のないケースに基づいています。
シンタックス		REGRESSION /DESCRIPTIVES MEAN STDDEV CORR SIG N /MISSING LISTWISE /STATISTICS COEFF OUTS CI(95) R ANOVA CHANGE /CRITERIA=PIN(.05) POUT(.10) /NOORIGIN /DEPENDENT @82全体として私は今の仕事に満足している。 /METHOD=ENTER QWL合計.
リソース	プロセッサ時間	00:00:00.02
	経過時間	00:00:00.00
	メモリの必要容量	4000 バイト
	残差プロットに必要な追加メモリ	0 バイト
記述統計
	平均値	標準偏差	度数
82: 全体として私は今の仕事に満足している。	3.80875	0.946425	1966
QWL合計	68.9695	10.3564	1966
相関
		82: 全体として私は今の仕事に満足している。	QWL合計
Pearson の相関	82: 全体として私は今の仕事に満足している。	1	0.668769
	QWL合計	0.668769	1
有意確率 (片側)	82: 全体として私は今の仕事に満足している。		1.95254e-255
	QWL合計	1.95254e-255
度数	82: 全体として私は今の仕事に満足している。	1966	1966
	QWL合計	1966	1966
投入済み変数または除去された変数a
モデル	投入済み変数	除去された変数	方法
1	QWL合計b		強制投入法
a. 従属変数 82: 全体として私は今の仕事に満足している。
b. 要求された変数がすべて投入されました。
モデルの要約
モデル	R	R2 乗	調整済み R2 乗	推定値の標準誤差	変化の統計量
					R2 乗変化量	F 変化量	自由度 1	自由度 2	有意確率 F 変化量
1	.669a	0.447252	0.44697	0.703818	0.447252	1589.15	1	1964	3.90508e-255
a. 予測値: (定数)、QWL合計。
分散分析a
モデル		平方和	自由度	平均平方	F 値	有意確率
1	回帰	787.203	1	787.203	1589.15	.000b
	残差	972.886	1964	0.49536
	合計	1760.09	1965
a. 従属変数 82: 全体として私は今の仕事に満足している。
b. 予測値: (定数)、QWL合計。
係数a
モデル		非標準化係数		標準化係数	t 値	有意確率	B の 95.0% 信頼区間
		B	標準誤差	ベータ			下限	上限
1	(定数)	-0.406374	0.106922		-3.80066	0.000148706	-0.616066	-0.196682
	QWL合計	0.0611158	0.0015331	0.668769	39.8642	3.90508e-255	0.0581091	0.0641224
a. 従属変数 82: 全体として私は今の仕事に満足している。
回帰
記録
出力の作成日付		21-AUG-2022 05:40:55
コメント
入力	アクティブ データセット	データセット1
	フィルタ	<なし>
	重み付け	<なし>
	分割ファイル	<なし>
	作業データファイル内の行数	1966
欠損値の取り扱い	欠損の定義	ユーザー定義欠損値は欠損値として処理されます。
	使用されたケース	統計量は使用されるすべての変数に対して、欠損値のないケースに基づいています。
シンタックス		REGRESSION /DESCRIPTIVES MEAN STDDEV CORR SIG N /MISSING LISTWISE /STATISTICS COEFF OUTS CI(95) R ANOVA CHANGE /CRITERIA=PIN(.05) POUT(.10) /NOORIGIN /DEPENDENT @83私はこれからも今の職場で働き続けたいと思 /METHOD=ENTER QWL合計.
リソース	プロセッサ時間	00:00:00.02
	経過時間	00:00:00.00
	メモリの必要容量	4000 バイト
	残差プロットに必要な追加メモリ	0 バイト
記述統計
	平均値	標準偏差	度数
83: 私はこれからも今の職場で働き続けたいと思う。	3.73143	1.14234	1966
QWL合計	68.9695	10.3564	1966
相関
		83: 私はこれからも今の職場で働き続けたいと思う。	QWL合計
Pearson の相関	83: 私はこれからも今の職場で働き続けたいと思う。	1	0.627949
	QWL合計	0.627949	1
有意確率 (片側)	83: 私はこれからも今の職場で働き続けたいと思う。		2.08577e-216
	QWL合計	2.08577e-216
度数	83: 私はこれからも今の職場で働き続けたいと思う。	1966	1966
	QWL合計	1966	1966
投入済み変数または除去された変数a
モデル	投入済み変数	除去された変数	方法
1	QWL合計b		強制投入法
a. 従属変数 83: 私はこれからも今の職場で働き続けたいと思う。
b. 要求された変数がすべて投入されました。
モデルの要約
モデル	R	R2 乗	調整済み R2 乗	推定値の標準誤差	変化の統計量
					R2 乗変化量	F 変化量	自由度 1	自由度 2	有意確率 F 変化量
1	.628a	0.394319	0.394011	0.889256	0.394319	1278.63	1	1964	4.17153e-216
a. 予測値: (定数)、QWL合計。
分散分析a
モデル		平方和	自由度	平均平方	F 値	有意確率
1	回帰	1011.11	1	1011.11	1278.63	.000b
	残差	1553.08	1964	0.790776
	合計	2564.2	1965
a. 従属変数 83: 私はこれからも今の職場で働き続けたいと思う。
b. 予測値: (定数)、QWL合計。
係数a
モデル		非標準化係数		標準化係数	t 値	有意確率	B の 95.0% 信頼区間
		B	標準誤差	ベータ			下限	上限
1	(定数)	-1.04569	0.135093		-7.74052	1.57274e-14	-1.31063	-0.78075
	QWL合計	0.0692643	0.00193703	0.627949	35.758	4.17153e-216	0.0654655	0.0730632
a. 従属変数 83: 私はこれからも今の職場で働き続けたいと思う。
回帰
記録
出力の作成日付		21-AUG-2022 05:41:36
コメント
入力	アクティブ データセット	データセット1
	フィルタ	<なし>
	重み付け	<なし>
	分割ファイル	<なし>
	作業データファイル内の行数	1966
欠損値の取り扱い	欠損の定義	ユーザー定義欠損値は欠損値として処理されます。
	使用されたケース	統計量は使用されるすべての変数に対して、欠損値のないケースに基づいています。
シンタックス		REGRESSION /DESCRIPTIVES MEAN STDDEV CORR SIG N /MISSING LISTWISE /STATISTICS COEFF OUTS CI(95) R ANOVA CHANGE /CRITERIA=PIN(.05) POUT(.10) /NOORIGIN /DEPENDENT @84仕事以外の今の生活に満足している。 /METHOD=ENTER QWL合計.
リソース	プロセッサ時間	00:00:00.02
	経過時間	00:00:00.00
	メモリの必要容量	4000 バイト
	残差プロットに必要な追加メモリ	0 バイト
記述統計
	平均値	標準偏差	度数
84: 仕事以外の今の生活に満足している。	3.99084	1.09122	1966
QWL合計	68.9695	10.3564	1966
相関
		84: 仕事以外の今の生活に満足している。	QWL合計
Pearson の相関	84: 仕事以外の今の生活に満足している。	1	0.405665
	QWL合計	0.405665	1
有意確率 (片側)	84: 仕事以外の今の生活に満足している。		4.61092e-79
	QWL合計	4.61092e-79
度数	84: 仕事以外の今の生活に満足している。	1966	1966
	QWL合計	1966	1966
投入済み変数または除去された変数a
モデル	投入済み変数	除去された変数	方法
1	QWL合計b		強制投入法
a. 従属変数 84: 仕事以外の今の生活に満足している。
b. 要求された変数がすべて投入されました。
モデルの要約
モデル	R	R2 乗	調整済み R2 乗	推定値の標準誤差	変化の統計量
					R2 乗変化量	F 変化量	自由度 1	自由度 2	有意確率 F 変化量
1	.406a	0.164564	0.164139	0.997651	0.164564	386.868	1	1964	9.22184e-79
a. 予測値: (定数)、QWL合計。
分散分析a
モデル		平方和	自由度	平均平方	F 値	有意確率
1	回帰	385.052	1	385.052	386.868	.000b
	残差	1954.78	1964	0.995307
	合計	2339.84	1965
a. 従属変数 84: 仕事以外の今の生活に満足している。
b. 予測値: (定数)、QWL合計。
係数a
モデル		非標準化係数		標準化係数	t 値	有意確率	B の 95.0% 信頼区間
		B	標準誤差	ベータ			下限	上限
1	(定数)	1.04285	0.15156		6.88077	7.97686e-12	0.745614	1.34008
	QWL合計	0.0427435	0.00217314	0.405665	19.669	9.22184e-79	0.0384816	0.0470054
a. 従属変数 84: 仕事以外の今の生活に満足している。
