# Supplementary material for: Development of a quality of work life scale for Japanese community pharmacists: a questionnaire survey mostly in large companies
Source: J Pharm Health Care Sci. 2024 Mar 11;10:16. doi: 10.1186/s40780-024-00335-z (PMC10926542; doi:10.1186/s40780-024-00335-z)
Supplement: Supplementary file 1 — Supplementary Material 1. [file 40780_2024_335_MOESM1_ESM.zip › Row data for QWL development.xlsx]

## Sheet: Sheet1
1:上司は、職員に対して公平に関わっている。	2: 尊敬できる上司がいる。	3: 上司は、部下の意見を尊重してくれている。	4: 自分の仕事内容は、多岐にわたる。	5: 医療従事者としての薬剤師の職能に満足している。	6: 認定薬剤師などの資格取得に挑戦できる環境である。	7: 職場は、自分の考えを述べられる環境である。	8(相関で削除): 今の職場は、薬剤師として働く上で勉強になる。	9: 今の職場は、薬剤師として成長できる機会がある。	10: 自分は昇進できる可能性があると思う。	11: 自分が薬剤師であることを誇りに思う。	12: 仕事と仕事以外の生活のバランスに、満足している。	13の逆転調整(Reverce)	13: 仕事が自分の健康に影響することがある。(逆転項目)	14: 自分の存在は、所属する薬局店舗に必要だと思う。	15: 会社からの補償（福利厚生、健康診断の実施等）に満足している。	16:自分の給料は、自分が会社にする貢献に見合っている。	17: 週あたりの勤務時間には、満足している。	18: 普段求められている業務量は適切であると思う。	19: 職場のみんなは、会社から公平に評価されている。	20: 職場における宗教、性別、人種等の多様性は尊重されている。	21: 給料以外の補償（福利厚生等）は、職員に公平に与えられている。	22: 同僚と相談した際は、ためになる情報を教えてくれる。	23: 自分が担当すべき業務（患者対応等）は、一人で対応できる。	24: 職場での自分の役割をはっきり認識している。	25: 職場での表現の自由さ（自分の意見を言える等）に満足している。	26: 薬局の業務体制を変更または改善する際、意見交換に参加できる。	27: 自分の仕事内容について、同僚に意見することができる。	28: 職場の安全対策システムは十分に施されている。	29: 自分の薬局の従業員の人数は適切である。	30: 薬局にある、業務上必要な器具（分包幾やはかり等）について満足している。	31: 自分と同僚の関係は良いと思う。	32: 職員全体で、十分なコミュニケーションを取れていると思う	33: 同僚は、仕事について適切に教えてくれる。	34: 薬剤師として働いていると、自己研鑽に励みたくなる。	35: 薬剤師は、日本の医療に必要な存在だと思う。	36(相関で不採用): 現在の職場は、学ぶ機会が十分にある。	37: 今まで学んだ薬学的な知識は、役に立っている。	38: 逆転項目調整(Reverce)	38: 業務上のストレスを感じる。(逆転項目)	39: 薬剤師の仕事は達成感を感じることができる。	40: 薬剤師業務で感じるプレッシャーは、妥当だと思う。	41: 私の会社は、私生活に調和するように柔軟な労働条件を提示してくれる。	42: 業務時間外ではストレスを感じない。	43: 労働条件に満足している。		44: 性別を選択してください。	45: 年齢を下記からお選びください。	46: 雇用形態を選択してください。	47: 現在勤務している会社の勤続年数を選択してください。
5	4	4	5	3	5	6	6	6	2	5	1	2	5	4	6	4	5	3	5	6	6	5	4	3	4	6	6	5	4	6	6	6	6	5	6	6	6	1	6	2	4	4	1	4		1	2	1	4
6	5	5	4	4	5	4	4	5	4	4	5	6	1	5	5	4	5	5	3	3	5	4	5	5	4	4	4	4	5	5	5	5	4	3	4	4	4	5	2	4	4	4	5	5		2	1	1	4
4	2	4	6	2	6	4	4	3	3	2	4	1	6	2	4	3	4	4	3	4	5	2	4	4	5	5	5	4	2	5	4	4	2	6	2	4	5	3	4	3	4	2	2	2		1	2	1	4
4	3	4	5	5	5	5	5	4	1	4	5	3	4	3	5	1	5	5	4	6	6	5	5	5	5	6	5	5	5	5	4	5	5	4	5	4	5	3	4	4	5	4	5	5		1	3	1	2
4	4	4	5	3	4	4	3	3	3	3	3	3	4	4	3	3	5	4	4	5	5	4	5	5	4	4	4	4	5	5	5	4	4	3	4	3	3	3	4	3	3	5	3	4		2	2	1	5
6	6	6	5	5	6	6	4	4	5	5	5	5	2	6	6	4	6	6	6	6	6	5	5	6	6	6	6	4	5	4	6	5	5	4	6	4	5	4	3	5	5	6	5	6		1	2	1	2
4	4	4	5	3	5	4	4	4	3	3	5	3	4	3	3	4	5	4	4	4	4	4	5	4	3	4	4	3	3	5	4	4	4	4	3	4	4	4	3	3	3	4	5	4		2	4	1	6
2	2	2	6	2	5	1	1	1	1	1	1	1	6	1	1	3	1	1	4	6	1	1	6	4	1	1	1	1	1	1	1	1	1	1	1	1	1	1	6	1	1	1	5	1		2	2	1	3
5	5	5	4	4	3	4	3	2	1	4	2	2	5	1	3	3	1	1	4	4	4	2	5	5	3	5	4	4	2	6	3	3	1	5	5	3	5	1	6	5	6	4	2	2		2	3	1	5
6	6	6	4	6	6	6	5	5	3	4	5	4	3	5	6	5	6	4	6	6	5	5	6	6	6	6	6	5	4	4	5	5	5	5	5	5	5	5	2	5	5	5	1	5		2	5	1	4
5	5	5	5	3	4	5	3	2	2	5	5	5	2	6	4	5	4	3	3	6	5	2	5	5	5	5	5	5	3	3	4	3	3	1	5	2	5	3	4	3	4	3	5	4		1	2	1	4
5	5	5	4	4	4	5	4	5	3	4	3	4	3	3	3	3	3	4	4	5	4	5	3	4	4	4	4	4	4	4	4	4	5	4	4	4	4	4	3	4	4	3	5	4		2	1	1	3
5	3	5	4	4	5	5	4	4	3	4	3	3	4	4	4	4	4	4	4	5	5	4	5	5	5	4	4	4	4	4	4	5	5	5	5	4	4	4	3	4	4	4	4	4		2	1	1	4
5	4	5	5	5	4	6	4	4	4	5	6	5	2	5	4	4	5	5	5	5	5	4	4	5	5	5	5	5	4	5	5	5	5	5	6	4	4	3	4	4	4	5	4	4		2	2	1	4
5	5	6	4	3	4	5	5	4	4	3	6	3	4	4	4	4	6	6	5	5	6	4	5	5	6	5	5	4	5	6	5	5	5	4	5	5	6	5	2	4	5	5	6	5		2	1	1	2
5	5	5	5	4	4	4	4	4	4	4	3	3	4	4	3	4	3	3	5	4	4	4	4	4	4	4	4	4	4	4	4	4	4	4	4	4	4	3	4	4	4	4	4	3		2	1	1	1
5	5	4	5	2	5	5	3	3	5	1	4	5	2	5	4	4	5	5	5	5	4	5	5	5	5	5	5	5	5	5	5	4	5	2	5	2	5	5	2	2	2	5	4	5		1	1	1	3
4	4	4	5	3	4	4	4	3	3	3	3	2	5	3	4	3	4	3	3	5	4	4	4	3	4	4	5	4	4	5	5	5	4	3	5	4	4	2	5	3	4	3	4	3		1	2	1	5
4	4	4	6	4	5	5	4	2	4	3	4	3	4	6	5	2	4	2	3	6	6	5	3	6	4	5	4	5	1	5	5	5	6	4	4	4	5	3	4	4	5	3	3	2		2	1	1	2
3	4	4	5	4	4	4	4	3	3	3	3	3	4	4	3	3	4	3	3	4	4	4	4	4	4	1	3	3	4	4	5	5	5	4	4	4	4	3	4	3	4	3	2	3		2	3	1	4
5	5	5	5	4	5	3	4	4	4	5	4	3	4	3	5	4	5	4	5	5	5	5	5	4	4	4	5	5	3	5	5	5	5	5	5	4	4	2	5	5	4	4	2	4		1	2	1	4
5	3	4	5	3	5	5	3	3	4	4	3	2	5	4	4	4	3	3	4	5	5	5	5	5	4	5	4	4	4	5	5	5	6	4	5	4	4	3	4	4	4	3	5	4		2	3	1	7
4	2	2	6	4	2	1	2	2	1	2	4	2	5	6	1	1	4	3	3	6	6	4	3	6	4	1	1	5	5	6	3	4	4	4	4	2	5	1	6	3	4	5	6	3		1	2	1	4
4	4	4	4	4	4	4	4	4	3	4	4	3	4	4	4	4	4	4	4	4	4	4	4	4	4	4	4	4	4	4	4	4	4	4	4	4	4	3	4	4	4	4	4	4		2	3	1	6
3	2	3	5	4	6	4	4	3	1	4	2	2	5	4	2	5	3	3	2	3	5	2	6	5	4	3	2	2	3	5	4	3	2	4	4	3	5	2	5	3	4	2	3	4		1	5	2	3
6	4	5	4	4	6	5	4	4	3	5	5	5	2	5	5	5	5	5	5	5	5	5	5	5	5	5	5	4	5	4	4	4	5	4	5	5	5	3	4	5	4	5	4	4		1	3	1	1
4	4	4	5	4	4	5	4	4	4	4	2	3	4	4	4	4	3	2	4	4	4	4	6	6	4	4	4	3	3	4	4	4	4	4	3	4	4	4	3	4	4	3	3	3		1	2	1	4
5	5	5	5	4	5	5	5	5	4	4	4	4	3	4	5	5	5	4	4	5	5	5	3	5	5	5	5	5	5	5	5	5	5	5	4	5	5	4	3	4	4	5	4	5		1	3	1	3
4	5	4	5	3	4	4	4	4	4	3	3	2	5	4	4	4	4	3	4	4	3	4	4	4	4	4	4	3	4	4	4	4	4	3	4	4	3	2	5	4	4	4	3	4		2	3	1	7
4	4	4	5	4	4	4	4	4	4	4	4	4	3	5	4	4	4	4	4	4	4	4	5	5	4	4	4	4	4	4	4	4	4	4	4	4	4	4	3	4	3	4	4	4		1	3	1	6
4	4	4	4	4	5	4	4	4	4	4	4	3	4	4	3	3	4	3	3	5	5	5	4	4	3	4	4	4	4	4	4	3	3	4	4	4	4	2	5	4	5	4	2	3		1	2	1	5
5	5	5	4	5	4	5	4	4	4	6	4	3	4	6	5	5	5	5	5	5	5	5	5	5	5	5	5	5	5	5	5	5	5	5	6	5	5	3	4	6	5	5	5	5		2	4	1	7
5	4	5	5	4	4	5	5	4	4	4	4	3	4	4	4	4	4	4	4	4	4	4	3	4	4	4	4	4	4	4	4	4	4	4	4	4	4	3	4	5	4	4	6	4		2	3	1	4
5	4	5	4	4	3	5	5	5	3	3	2	3	4	3	4	3	3	4	4	5	4	3	4	4	5	4	4	4	2	4	4	3	4	3	4	5	4	3	4	3	4	3	3	4		1	1	1	2
6	6	6	5	4	5	6	6	6	5	6	5	6	1	4	6	5	4	6	6	6	5	6	3	4	5	3	5	4	5	4	6	6	6	4	6	5	5	6	1	5	5	5	5	5		1	1	1	1
5	4	5	3	3	3	4	3	3	3	2	4	4	3	1	4	2	5	4	4	5	6	4	1	3	5	3	4	2	3	5	5	5	4	4	3	3	3	1	6	2	4	4	1	4		2	2	1	4
5	1	4	2	1	6	4	2	2	1	1	2	3	4	4	5	5	5	5	5	5	5	3	4	3	4	5	2	5	5	5	4	4	4	4	4	3	3	5	2	1	5	5	4	5		2	1	1	4
5	5	3	4	3	5	4	4	4	4	4	4	4	3	4	4	4	5	1	4	5	6	5	5	4	4	2	4	3	2	3	4	4	4	4	4	4	4	3	4	3	4	5	2	4		1	2	1	1
5	4	5	6	4	6	6	6	6	6	5	3	5	2	5	4	6	4	2	5	6	5	5	3	5	5	6	6	5	4	6	6	5	5	6	4	6	6	4	3	5	6	4	3	5		1	3	1	5
5	5	5	5	5	5	5	5	5	5	5	5	5	2	4	4	4	5	5	5	5	4	5	4	4	5	5	4	4	4	5	4	4	5	4	4	5	5	4	3	5	4	5	5	4		2	2	1	4
5	2	4	5	3	3	3	3	3	3	4	4	2	5	5	4	4	6	4	3	3	5	4	5	5	4	4	4	5	5	5	4	4	4	4	4	2	4	5	2	3	4	4	5	4		1	4	1	5
4	4	4	4	3	5	4	5	4	4	3	1	2	5	3	4	3	3	3	3	4	4	5	4	4	2	4	4	4	3	4	4	4	4	3	4	5	5	2	5	3	3	4	3	3		2	1	1	3
4	4	4	6	4	5	4	3	4	3	4	4	2	5	4	4	3	6	3	4	4	4	5	6	4	3	3	3	4	4	4	4	3	4	4	5	4	6	1	6	5	4	4	1	4		1	2	1	2
6	6	6	6	6	6	6	6	6	2	4	3	4	3	1	5	5	5	5	5	6	5	5	2	5	5	5	5	5	5	5	5	4	4	4	4	5	4	5	2	2	4	4	3	4		2	1	1	2
3	3	3	5	3	4	3	3	2	2	3	4	2	5	4	3	5	4	4	3	5	3	4	3	5	4	5	5	3	4	3	5	5	5	5	6	3	5	3	4	4	4	3	4	4		1	4	1	5
2	4	1	4	4	4	3	5	4	1	4	3	3	4	3	4	4	6	4	4	5	4	6	4	4	4	2	3	4	4	4	4	4	4	4	4	4	4	3	4	4	4	4	4	4		2	1	1	3
4	4	4	3	4	4	4	4	4	3	4	4	3	4	4	4	4	4	4	4	4	4	4	4	4	4	4	4	4	4	5	5	5	4	4	5	4	4	3	4	4	4	4	4	4		2	3	1	5
4	1	3	6	4	2	4	4	3	2	6	3	6	1	6	4	2	4	2	2	4	5	4	6	5	4	4	4	4	2	4	3	2	4	5	5	3	6	5	2	4	3	3	4	3		1	2	1	4
2	4	2	5	4	4	4	4	4	4	5	5	2	5	5	4	5	4	4	2	4	5	4	4	4	2	4	3	4	5	4	4	3	2	3	5	4	5	2	5	4	3	3	4	5		1	3	1	7
4	3	4	5	4	5	5	4	4	6	4	3	4	3	5	4	3	4	4	4	4	5	3	6	5	5	4	4	4	3	5	5	5	3	4	5	4	4	2	5	4	4	4	3	3		2	3	1	4
5	4	4	5	3	5	4	4	4	4	4	3	2	5	4	4	4	3	2	4	5	4	5	5	4	4	4	4	4	1	4	4	4	4	4	4	3	4	2	5	4	2	1	3	3		2	2	1	4
4	4	4	4	4	4	4	3	3	3	4	3	4	3	4	4	4	3	4	3	4	5	4	5	4	5	5	5	4	3	5	4	4	4	4	4	4	4	3	4	4	4	4	3	4		1	3	1	6
5	5	5	4	4	4	5	4	5	4	4	3	4	3	4	4	4	4	4	4	5	4	3	4	4	4	4	3	4	2	4	4	4	5	5	5	4	4	4	3	4	4	4	4	4		2	1	1	2
4	4	4	3	4	4	4	4	4	2	5	1	2	5	4	4	3	2	3	3	5	4	5	6	5	4	3	5	5	2	3	5	5	5	4	3	2	3	2	5	3	3	2	3	2		2	3	1	5
6	5	5	4	4	4	4	4	4	3	3	4	3	4	2	4	3	4	4	3	4	4	2	4	3	3	3	3	4	4	4	2	3	2	4	4	4	4	4	3	4	3	4	3	4		1	4	1	2
6	5	5	5	4	6	6	5	5	4	4	5	5	2	4	4	4	5	5	5	6	5	6	5	5	5	5	5	6	5	3	5	5	5	5	5	6	5	5	2	4	4	4	5	5		2	1	1	2
5	5	6	6	5	4	6	5	6	1	6	4	1	6	4	4	4	3	3	4	6	4	4	5	6	5	3	3	5	4	5	4	4	5	5	1	5	5	1	6	5	4	4	5	5		1	4	1	5
5	4	5	5	4	5	4	5	5	3	3	2	2	5	4	4	4	3	3	5	5	5	5	4	4	3	5	4	4	4	5	4	4	5	3	5	5	4	3	4	3	3	4	3	3		2	1	1	3
4	3	5	4	4	6	6	4	4	4	4	5	4	3	4	4	5	4	6	4	6	6	5	6	6	6	4	6	5	6	6	6	5	5	4	4	4	5	3	4	4	5	6	6	5		1	2	1	2
5	4	4	3	3	5	5	3	4	3	2	4	4	3	4	3	4	4	4	4	4	5	3	4	4	5	5	5	5	5	5	5	4	4	3	3	4	4	3	4	3	2	3	3	4		1	2	1	4
3	4	3	5	4	5	4	3	3	2	4	2	2	5	4	4	3	4	3	4	5	5	4	6	5	4	3	4	5	3	5	4	4	5	4	5	3	4	2	5	4	4	3	2	4		2	3	1	6
6	6	6	3	5	5	6	6	6	3	4	6	6	1	3	4	5	5	6	6	6	6	6	4	4	6	3	3	6	6	4	4	6	6	4	4	6	5	6	1	4	5	5	5	5		2	1	1	2
5	3	4	5	4	5	5	5	5	5	3	2	4	3	4	4	1	2	1	4	5	3	5	4	5	5	5	5	5	4	4	5	5	5	5	5	5	5	3	4	5	5	5	5	3		1	2	1	3
5	5	5	5	4	6	5	5	4	4	4	5	4	3	5	6	5	6	5	4	5	5	5	4	4	4	5	4	5	5	5	5	5	5	4	5	4	4	3	4	4	3	4	5	5		1	5	2	2
5	3	4	3	3	4	5	4	4	4	3	4	5	2	4	4	4	4	3	4	4	4	3	4	4	4	4	4	4	4	4	4	3	3	3	4	4	5	3	4	4	4	4	5	4		1	1	1	1
4	4	4	4	5	5	4	5	4	2	5	5	4	3	4	3	4	5	6	5	5	4	4	6	5	3	1	2	5	5	5	3	4	3	6	6	5	6	4	3	3	6	4	3	4		2	6	2	4
4	3	4	4	4	5	4	4	4	2	4	4	4	3	4	4	4	3	4	3	4	4	4	4	4	4	4	4	5	5	5	5	4	4	4	5	4	5	3	4	3	4	4	2	4		2	3	2	6
5	4	4	4	4	3	3	4	3	3	3	4	3	4	3	3	4	4	4	4	4	4	4	4	4	4	3	4	4	4	4	4	4	4	4	4	3	4	3	4	3	4	3	4	4		1	3	1	5
4	5	4	5	4	5	4	5	5	3	4	4	3	4	3	4	3	4	3	4	5	4	6	2	4	4	3	4	4	3	5	5	4	6	5	5	5	5	1	6	4	5	4	3	4		2	2	1	4
5	6	5	5	4	6	5	5	5	4	4	5	5	2	4	4	4	4	4	4	4	4	4	4	4	4	4	4	3	4	4	5	5	4	4	4	5	5	4	3	4	4	4	4	4		2	1	1	2
5	5	4	6	4	5	5	4	4	3	5	4	3	4	5	5	4	4	4	5	4	4	4	5	5	5	5	4	4	3	4	4	4	4	4	6	4	4	3	4	4	4	4	5	4		2	2	1	3
3	2	4	4	4	5	4	3	3	2	3	4	3	4	2	3	4	3	3	2	4	4	2	4	4	3	3	4	4	2	4	2	2	4	3	3	3	4	2	5	3	3	4	5	3		2	2	1	4
5	5	5	4	4	4	4	5	5	3	4	4	3	4	4	4	4	4	4	4	4	5	4	4	4	4	4	4	4	5	4	5	5	5	4	4	4	5	4	3	4	5	4	5	4		2	1	1	2
6	6	6	4	4	4	5	5	5	4	4	4	5	2	4	4	4	4	4	6	6	5	6	4	4	4	4	4	4	5	3	4	5	6	5	6	5	5	5	2	4	4	4	4	4		2	1	1	2
4	4	5	4	3	4	5	5	5	4	4	4	3	4	4	4	3	4	4	3	5	5	5	4	4	4	4	4	4	3	4	5	4	5	4	5	5	5	2	5	4	4	4	5	4		2	1	1	2
4	6	6	5	3	5	6	3	3	2	1	4	1	6	5	6	3	6	3	3	3	6	5	3	6	6	6	6	4	4	5	6	6	6	2	3	3	4	4	3	4	5	6	3	6		1	1	1	3
4	4	4	6	4	4	4	3	3	3	4	2	1	6	6	5	4	1	1	4	4	5	4	5	5	4	4	4	4	3	3	4	4	5	4	6	4	4	1	6	4	4	4	3	3		2	2	1	5
6	6	6	4	5	6	6	4	5	3	4	4	4	3	4	5	5	4	5	5	6	6	6	4	5	5	5	5	5	3	5	6	5	6	4	4	5	6	3	4	5	4	6	6	6		2	4	2	3
4	6	5	3	4	4	5	5	4	1	3	5	3	4	3	5	4	6	5	4	5	3	5	4	5	5	2	3	4	5	4	5	5	5	5	4	4	5	3	4	5	4	5	5	4		2	3	2	5
5	5	4	5	3	4	4	4	4	4	5	3	3	4	3	3	4	4	4	3	3	4	4	4	4	2	3	4	3	4	4	3	3	2	5	5	3	5	2	5	4	4	3	5	4		2	3	1	5
5	3	5	5	5	4	4	4	4	3	4	5	3	4	4	4	4	4	4	4	5	5	5	5	5	4	5	4	4	3	4	4	3	4	5	5	4	5	3	4	5	5	4	5	4		2	2	1	2
5	5	4	3	4	3	4	4	4	1	4	4	5	2	4	3	4	4	3	4	4	3	4	4	4	4	3	3	3	3	5	5	4	5	4	5	4	4	3	4	4	4	3	2	4		2	5	2	5
2	4	4	4	4	5	4	5	5	3	4	4	5	2	4	5	4	5	5	5	5	5	5	3	4	4	4	4	5	4	4	4	5	5	5	5	5	4	4	3	5	5	5	4	5		2	1	1	1
4	4	3	5	4	4	4	4	4	5	5	3	3	4	6	6	5	4	3	5	5	5	4	5	5	4	4	4	6	2	6	4	4	4	5	5	5	5	1	6	5	4	3	3	4		2	2	1	3
5	4	4	5	4	4	5	4	4	2	4	1	1	6	6	2	4	2	2	3	4	5	4	6	6	5	4	2	1	2	6	4	4	2	2	3	4	4	1	6	4	3	1	2	2		2	3	1	2
2	1	1	6	1	6	6	6	6	1	1	1	6	1	6	5	2	1	5	1	6	6	6	2	6	6	6	6	6	6	6	6	6	6	6	6	6	6	6	1	1	1	1	6	1		1	4	1	4
6	6	5	5	3	6	6	6	5	1	5	3	4	3	4	2	4	1	3	4	6	1	5	6	3	6	6	1	2	5	2	5	6	4	5	3	5	5	4	3	3	5	6	1	4		2	2	2	4
3	2	4	3	4	5	3	4	4	2	3	2	3	4	3	4	5	3	4	4	4	4	5	4	4	4	2	3	3	3	4	4	4	5	4	4	3	4	2	5	4	5	3	3	3		2	1	1	2
3	4	4	5	4	4	4	4	4	2	5	1	4	3	4	4	3	1	2	3	4	4	4	4	4	4	4	4	4	4	4	5	5	4	4	4	4	4	3	4	4	5	3	1	3		2	2	1	4
3	3	3	4	4	5	3	3	3	4	4	5	3	4	5	5	4	6	5	4	5	5	4	4	4	3	3	3	4	4	5	4	4	4	3	4	4	5	3	4	4	4	5	3	3		2	2	1	3
4	2	2	2	3	2	2	2	2	4	4	3	5	2	2	3	3	3	3	3	3	3	3	4	4	2	2	2	3	3	3	2	2	3	5	5	2	4	3	4	4	4	3	4	3		2	3	2	3
5	4	4	5	4	6	6	6	6	4	4	3	2	5	4	3	4	4	3	4	4	6	4	4	6	5	4	4	3	3	4	4	5	4	5	4	5	4	3	4	4	4	3	3	4		1	2	1	4
3	4	5	3	1	4	4	4	3	1	1	1	1	6	1	3	3	1	2	3	4	3	5	3	1	1	3	1	3	1	2	1	2	4	1	1	1	1	1	6	1	1	1	2	1		2	2	1	4
3	4	3	4	4	4	3	4	4	4	4	2	3	4	4	2	4	3	3	4	5	3	4	5	5	4	3	4	5	2	5	5	5	5	4	5	4	5	3	4	4	4	3	4	3		2	2	1	4
1	2	3	3	3	1	2	5	5	1	4	4	6	1	1	1	5	5	4	2	3	1	3	6	5	5	4	4	4	3	5	5	5	4	5	2	4	5	5	2	4	5	2	2	5		1	4	1	3
5	5	5	4	4	3	4	4	3	3	4	4	2	5	5	3	4	6	5	4	5	4	2	5	3	2	2	4	4	3	5	2	4	2	5	5	5	5	2	5	4	5	4	3	4		1	3	1	5
6	4	5	4	3	4	5	4	4	4	4	3	3	4	4	5	3	5	3	4	5	5	4	5	4	6	6	5	4	4	3	6	6	4	4	5	4	3	3	4	4	4	4	2	4		2	2	1	5
5	4	5	4	4	5	5	4	4	5	5	5	2	5	4	3	4	5	5	5	5	5	5	5	5	5	3	4	5	5	5	5	5	4	5	6	5	6	3	4	4	5	6	5	6		2	3	2	1
3	5	1	5	4	4	3	5	4	4	4	1	1	6	6	1	1	1	1	2	3	3	4	5	4	2	4	5	5	1	6	5	5	4	6	6	3	5	1	6	4	4	1	1	1		1	2	1	5
3	5	5	5	1	3	3	3	2	2	1	1	1	6	4	4	3	3	3	3	4	3	4	2	3	3	3	3	4	3	3	4	3	3	3	3	4	3	2	5	3	4	3	1	3		2	1	1	2
5	4	5	5	4	4	4	4	4	4	4	3	4	3	4	3	4	3	4	4	4	3	4	3	5	4	4	5	5	2	3	4	4	4	4	3	4	4	4	3	3	4	3	5	4		1	1	1	3
3	4	4	4	3	4	4	4	4	3	4	2	2	5	4	1	2	1	3	3	4	2	3	5	4	4	4	5	3	3	3	4	4	3	4	4	3	4	1	6	4	5	1	1	2		1	2	1	2
4	4	3	5	3	3	4	3	3	1	3	3	2	5	3	3	4	2	3	3	4	4	5	4	2	2	2	4	4	2	5	3	3	1	4	2	3	4	1	6	3	4	3	4	3		2	2	1	5
4	5	2	4	3	3	4	3	3	1	4	3	2	5	4	1	3	1	1	3	5	3	4	4	4	5	5	5	4	1	4	4	3	4	4	4	3	4	2	5	4	5	1	4	1		1	2	1	4
4	3	3	4	4	4	4	3	4	3	4	4	4	3	3	2	3	3	4	3	3	4	4	5	5	4	5	4	3	4	4	4	4	4	4	4	3	4	4	3	4	4	3	4	3		1	3	1	3
4	3	4	3	3	3	3	4	4	1	2	1	2	5	2	4	4	1	2	3	4	3	4	5	3	3	3	3	4	1	4	4	3	3	3	4	4	4	2	5	4	4	2	3	2		2	3	1	5
4	5	3	4	4	3	4	4	4	3	6	2	3	4	5	1	2	5	3	4	5	4	4	5	5	5	4	5	5	1	1	5	5	4	5	6	5	5	3	4	5	6	2	3	3		1	2	1	4
4	5	4	4	4	4	5	6	6	3	5	4	5	2	4	4	5	4	4	4	4	4	5	5	5	6	5	5	4	3	3	5	5	5	5	4	5	6	4	3	5	3	3	5	4		2	3	1	5
2	2	2	4	2	2	2	4	4	3	3	1	4	3	3	3	2	4	3	1	5	4	4	6	6	3	2	4	2	1	1	2	2	3	3	4	5	5	1	6	4	5	4	4	3		2	3	2	3
4	5	4	5	4	4	4	4	4	2	2	1	1	6	1	1	3	2	1	2	4	2	4	4	4	4	2	4	3	3	3	3	3	4	4	4	4	4	1	6	4	6	2	3	1		2	2	1	5
3	4	3	5	4	3	3	3	3	2	5	3	2	5	4	4	4	3	3	4	4	3	5	4	5	3	1	2	4	3	3	4	3	4	4	5	3	4	2	5	4	4	3	5	4		2	6	1	5
5	5	4	4	3	4	4	4	3	3	4	5	4	3	4	4	4	4	4	5	4	4	4	4	5	4	3	3	4	5	4	4	4	5	5	4	4	4	4	3	3	4	4	5	5		2	5	1	5
5	4	4	6	4	5	4	4	4	3	5	2	2	5	4	3	4	2	3	3	4	3	4	4	4	4	3	4	4	2	3	3	3	4	5	4	4	4	2	5	3	4	2	4	2		2	4	1	4
5	5	5	5	5	4	4	6	6	3	4	4	4	3	3	3	3	4	4	4	4	5	6	3	3	4	3	3	5	3	5	3	4	6	5	5	6	5	4	3	4	5	5	6	5		1	1	1	1
5	4	5	5	3	4	4	4	4	1	4	4	3	4	4	4	3	4	4	4	5	4	4	4	5	4	5	4	4	4	2	2	2	4	6	4	3	5	2	5	4	4	4	4	3		1	5	2	2
1	1	1	3	4	1	3	2	2	1	1	1	1	6	3	1	3	1	1	1	3	3	3	5	5	5	2	3	1	1	1	5	2	4	3	3	2	6	1	6	3	4	1	5	1		3	3	1	4
4	6	4	3	3	5	4	4	4	4	5	4	1	6	5	2	5	2	5	3	6	4	5	5	5	5	1	4	3	1	3	4	4	5	4	5	5	4	2	5	4	2	5	5	3		2	3	1	5
4	4	4	4	4	3	5	4	4	3	4	3	3	4	4	3	4	4	4	4	4	4	6	4	4	4	3	5	4	1	3	6	3	6	5	4	4	4	2	5	4	4	3	3	3		2	2	1	3
2	3	2	5	4	3	2	5	4	1	4	1	1	6	3	2	1	1	2	3	5	2	4	4	5	4	2	3	4	1	2	2	3	4	2	4	5	5	2	5	4	4	1	3	2		2	1	1	2
5	6	6	3	4	5	6	5	5	4	4	5	6	1	1	5	5	5	5	3	5	5	5	5	5	5	5	5	5	5	5	4	4	5	5	5	5	5	6	1	4	5	5	5	5		1	2	1	4
2	2	3	5	4	3	4	4	4	2	4	3	2	5	4	1	3	3	4	1	2	2	4	4	4	4	4	4	2	4	1	4	4	4	4	4	4	4	3	4	4	4	2	5	3		2	4	1	5
5	6	5	6	5	3	5	5	5	5	6	2	2	5	6	2	4	1	1	4	4	4	6	5	6	6	6	6	3	1	2	6	5	6	6	6	6	6	2	5	5	4	2	3	2		2	1	1	4
6	6	6	4	4	3	5	6	5	4	4	3	4	3	4	3	3	3	3	3	5	5	5	5	5	5	5	4	4	2	4	6	6	6	4	6	6	5	2	5	4	3	3	4	3		1	2	1	1
5	3	4	4	4	3	4	4	3	2	3	3	3	4	3	3	3	4	4	4	4	3	3	3	4	3	3	3	3	2	3	3	3	3	3	3	3	4	2	5	3	2	2	3	3		2	2	2	2
5	4	4	4	4	4	4	4	4	3	4	2	3	4	4	3	4	2	3	3	3	3	4	4	4	4	3	3	4	3	2	4	4	4	4	4	4	4	3	4	4	5	3	4	3		2	4	1	1
5	5	4	4	4	4	4	4	4	3	4	4	3	4	4	4	4	4	4	4	4	4	4	4	4	4	4	4	4	3	4	4	4	4	4	4	4	4	2	5	4	4	4	3	4		1	3	1	5
6	4	3	4	4	4	4	4	4	3	3	3	3	4	4	3	4	4	3	3	4	2	2	4	4	3	1	2	4	4	3	3	3	4	3	3	4	4	3	4	3	4	3	2	4		2	4	1	5
3	3	3	4	3	2	3	2	2	4	4	3	3	4	5	1	3	1	2	3	6	3	4	6	6	2	1	4	4	1	2	6	6	5	4	4	3	3	1	6	4	3	1	3	1		1	1	1	2
1	1	1	5	4	1	1	2	2	1	3	1	2	5	2	1	2	1	2	1	2	2	2	5	4	1	1	2	2	4	1	3	1	1	5	4	4	4	2	5	4	5	1	4	1		1	5	1	4
3	4	2	5	5	2	2	5	5	4	6	1	1	6	4	1	3	1	1	1	3	3	4	2	4	2	1	5	3	1	3	4	3	3	5	6	5	5	1	6	6	5	1	3	1		1	3	1	5
4	4	4	4	4	4	5	4	5	4	4	3	3	4	4	4	4	3	3	4	2	4	4	4	5	4	4	4	4	4	3	4	5	4	4	5	4	4	3	4	4	4	4	4	4		1	2	1	4
5	4	5	6	5	4	5	5	5	4	4	2	2	5	4	3	4	2	2	3	4	4	4	4	4	4	3	4	4	1	4	5	5	4	4	5	5	4	4	3	4	4	2	4	3		2	3	1	4
6	6	6	3	4	4	6	5	4	1	4	5	6	1	3	3	3	6	6	6	6	3	5	3	5	4	4	4	5	3	3	5	6	6	4	4	4	4	5	2	3	4	4	5	5		2	4	2	3
5	5	5	5	5	5	4	4	4	3	5	5	5	2	5	4	4	5	5	5	5	5	5	5	5	5	5	4	4	4	5	5	4	5	5	5	4	4	4	3	5	5	5	5	5		2	3	1	4
4	3	4	4	5	4	4	4	4	4	5	4	3	4	4	4	4	4	4	3	4	4	4	4	4	4	4	4	4	4	4	5	4	4	4	5	4	5	3	4	4	4	3	4	4		2	5	1	7
5	5	5	4	4	3	5	4	3	2	5	1	3	4	5	2	4	3	4	4	5	5	5	5	5	5	5	5	5	3	2	5	5	5	5	6	3	6	4	3	5	4	4	4	4		2	4	1	5
4	4	4	3	4	5	5	6	6	3	6	6	3	4	4	4	6	3	4	3	4	3	4	4	4	4	5	5	4	5	5	6	5	6	5	4	5	5	4	3	4	5	3	6	4		2	2	1	3
5	4	3	5	4	4	4	4	4	4	4	3	2	5	4	3	4	3	3	3	5	3	4	3	4	3	2	4	4	3	3	5	4	4	4	4	4	4	3	4	5	4	2	3	3		2	3	2	6
6	5	6	5	4	6	5	5	5	3	4	2	1	6	4	4	5	3	3	3	5	4	5	4	5	5	4	4	4	2	3	5	5	5	4	4	5	4	2	5	3	3	2	2	2		2	2	1	2
2	4	2	5	3	4	2	2	2	3	5	1	1	6	6	1	2	2	2	1	4	1	5	6	6	5	4	5	3	1	2	5	5	5	3	5	2	5	2	5	3	4	1	6	1		2	3	1	5
4	5	4	4	4	4	5	5	6	4	5	3	4	3	4	4	4	4	4	4	6	4	6	4	5	4	4	6	5	1	4	6	4	6	5	6	6	5	4	3	6	5	3	4	4		2	1	1	2
5	5	5	4	4	4	4	5	5	3	4	4	4	3	4	4	4	4	4	3	5	4	4	4	4	4	4	4	4	3	4	5	5	5	4	4	4	4	3	4	4	4	4	5	5		2	3	2	3
6	6	6	6	4	4	6	6	6	4	5	4	4	3	3	4	4	4	4	4	6	5	6	4	4	6	5	4	5	3	4	5	6	6	4	5	5	5	3	4	4	5	4	6	4		1	1	1	1
4	3	3	4	4	4	4	4	4	3	4	4	3	4	4	4	4	4	4	3	4	4	4	4	4	4	4	4	4	4	4	5	5	4	4	4	4	5	4	3	4	4	3	4	4		2	3	1	5
5	5	5	6	4	6	5	5	5	4	4	4	4	3	5	5	5	4	4	5	6	5	5	4	4	4	4	5	5	4	5	5	5	5	5	5	5	5	4	3	4	4	4	4	4		1	3	1	5
6	4	5	4	3	4	4	4	4	3	4	2	3	4	3	3	3	3	3	3	4	4	5	4	4	4	3	4	4	2	4	5	3	4	4	6	4	4	3	4	4	3	2	2	2		2	1	1	2
5	3	4	4	4	4	4	4	4	4	4	4	3	4	4	4	4	4	4	4	4	4	4	4	4	4	4	4	4	4	4	4	4	4	4	4	4	4	3	4	4	4	4	4	4		2	1	1	1
5	5	6	4	3	4	4	5	5	4	3	3	3	4	4	6	4	4	5	6	6	6	5	4	4	4	3	3	4	4	4	5	4	6	4	5	5	4	5	2	4	6	4	3	4		2	1	1	1
4	6	4	5	3	3	5	4	4	4	4	4	3	4	3	3	4	4	4	4	5	4	5	4	4	4	4	4	4	3	3	5	5	5	5	5	4	4	3	4	3	4	3	3	3		2	1	1	3
3	4	3	5	4	3	4	4	4	3	3	1	3	4	4	3	3	2	2	4	5	4	4	5	4	4	3	3	4	2	4	4	3	3	4	4	2	5	2	5	3	4	1	3	2		2	4	2	7
6	6	5	6	6	6	6	6	6	2	6	5	3	4	4	6	5	6	5	4	6	6	5	5	5	5	5	5	5	4	6	6	4	5	4	6	6	5	3	4	5	5	4	3	5		2	5	1	5
5	3	4	3	4	4	5	3	3	4	3	3	3	4	5	2	3	2	3	3	5	3	4	5	4	4	3	4	3	3	4	5	5	4	4	5	3	5	3	4	3	4	3	3	2		2	2	1	4
6	5	4	2	4	6	4	4	5	2	4	3	5	2	1	5	4	4	4	4	5	4	5	1	3	4	3	4	5	5	4	5	4	5	4	4	5	4	4	3	4	4	4	5	4		2	1	1	1
5	5	4	4	2	4	5	2	4	2	2	2	3	4	4	3	5	3	3	4	4	3	4	4	4	5	3	4	3	2	3	5	4	5	2	4	4	4	5	2	2	4	2	5	3		2	3	1	5
3	4	3	4	3	1	4	3	3	2	3	2	3	4	3	2	2	3	4	3	5	3	4	5	4	4	2	3	3	3	2	5	5	4	4	3	2	5	3	4	3	4	3	1	3		2	2	2	3
5	4	5	3	4	4	5	4	3	2	4	4	2	5	4	4	4	5	4	4	5	5	4	4	4	5	4	4	4	4	3	5	5	5	4	4	3	4	3	4	4	4	4	4	4		2	3	2	3
5	6	5	3	3	4	5	5	5	3	6	3	3	4	4	2	4	3	4	3	4	4	6	6	6	6	6	6	6	3	3	6	6	6	4	4	5	4	5	2	4	4	3	4	4		1	1	1	2
5	5	4	4	4	4	5	5	4	4	5	4	4	3	4	4	4	3	3	3	5	3	5	4	4	5	2	5	4	2	4	5	4	5	4	6	5	5	4	3	4	5	4	3	4		1	1	1	2
4	4	4	4	4	4	5	5	5	3	4	4	5	2	5	3	4	3	3	4	4	2	3	5	5	5	3	5	5	4	3	4	5	3	5	5	4	5	3	4	4	5	3	3	4		2	3	1	6
2	3	1	5	3	5	2	4	4	2	4	1	6	1	5	2	3	1	1	3	4	5	4	6	4	1	1	2	3	1	4	5	5	4	2	5	3	4	1	6	3	4	1	2	1		1	2	1	4
5	4	4	4	4	5	4	5	5	4	4	3	3	4	4	4	4	3	4	4	5	5	4	4	4	4	5	4	5	4	5	4	5	4	4	4	4	4	3	4	4	5	3	4	4		2	1	1	3
4	5	5	4	5	4	4	5	4	2	4	4	3	4	4	3	3	3	4	4	4	3	4	5	5	4	1	3	4	2	3	5	5	5	3	4	4	4	2	5	4	4	1	4	2		2	3	1	4
5	4	4	4	4	4	4	4	4	4	4	4	3	4	4	4	4	4	4	4	5	4	4	3	4	4	3	3	4	4	4	4	4	4	5	5	5	5	4	3	4	4	4	5	4		2	1	1	1
4	4	4	4	4	4	4	4	4	2	4	3	2	5	4	3	4	4	4	3	4	3	4	5	4	4	3	4	4	3	3	4	4	4	4	5	4	5	2	5	4	5	2	5	3		1	5	2	3
4	1	4	6	4	6	1	4	4	2	4	1	1	6	4	4	4	1	1	4	6	3	1	6	6	1	1	1	6	1	3	4	4	3	4	4	4	6	1	6	4	2	1	6	1		1	3	1	5
4	4	3	3	4	4	4	5	4	1	4	1	2	5	3	3	3	2	3	4	4	4	6	5	4	5	3	2	4	1	1	6	4	6	4	4	5	5	1	6	4	4	3	5	3		2	2	2	3
2	5	2	6	5	4	5	5	4	1	4	1	1	6	2	1	3	1	1	2	5	2	2	4	4	3	2	3	3	1	2	5	3	5	5	4	5	5	3	4	4	4	1	5	1		2	4	2	2
5	4	4	5	5	4	3	5	5	3	3	2	3	4	3	3	4	2	2	4	5	3	4	4	4	3	4	3	4	1	4	4	5	4	3	5	4	5	2	5	4	5	3	3	3		2	1	1	3
5	6	5	4	5	5	4	5	5	3	4	4	4	3	4	5	5	4	4	5	4	4	5	4	5	5	3	4	5	4	4	5	5	5	5	5	5	5	4	3	5	4	4	4	5		2	3	2	3
6	6	5	4	4	5	4	5	5	4	4	4	2	5	4	2	4	3	3	4	4	4	4	5	4	4	4	4	4	2	4	4	4	5	4	5	4	5	1	6	4	4	4	4	3		2	2	1	5
5	6	5	4	4	5	4	5	5	3	3	3	5	2	3	3	4	4	4	5	5	5	4	3	4	4	3	3	4	4	4	5	4	5	4	4	4	4	4	3	4	5	4	5	4		2	1	1	1
6	6	6	4	4	3	4	4	4	3	4	3	5	2	4	2	4	5	4	2	6	4	6	5	5	5	5	5	4	1	2	5	5	5	5	5	3	4	3	4	4	4	4	1	5		2	2	2	2
6	6	6	3	3	4	4	5	5	1	3	5	5	2	3	5	5	6	5	5	6	5	6	4	4	4	3	3	4	3	5	5	4	5	4	4	4	4	4	3	4	4	5	4	5		2	2	2	3
4	4	4	5	3	4	5	3	4	4	4	3	3	4	3	3	4	3	3	4	5	5	1	5	4	4	2	4	4	5	4	4	5	4	4	4	3	4	2	5	4	4	1	3	4		1	2	1	3
5	4	4	5	3	4	4	4	4	4	4	2	2	5	5	2	4	3	2	3	5	4	4	6	5	5	5	4	3	3	3	4	4	2	4	4	4	4	2	5	4	3	2	3	3		2	2	1	4
3	4	3	6	3	3	4	1	2	1	6	1	3	4	6	2	3	3	1	4	3	4	6	1	6	4	3	6	5	1	3	6	6	4	6	5	1	2	1	6	3	6	2	2	2		1	2	1	5
6	6	6	6	4	6	6	6	6	1	6	3	1	6	3	3	6	3	4	6	6	6	6	3	4	6	5	6	5	6	6	4	4	6	6	6	6	6	3	4	6	6	3	1	4		1	1	1	1
4	3	4	4	4	4	3	4	4	2	5	4	3	4	4	3	4	3	4	4	5	4	4	5	5	4	4	3	4	4	3	4	4	4	5	4	4	5	2	5	4	4	3	5	4		2	5	1	1
5	4	2	6	4	4	4	4	4	2	6	5	6	1	6	1	2	4	4	4	5	5	5	6	6	4	5	5	1	2	3	4	1	5	6	6	3	6	3	4	5	6	3	1	2		1	3	1	3
5	4	4	4	5	5	5	4	4	1	4	6	2	5	4	5	4	6	5	3	6	4	4	5	5	5	5	5	4	5	3	4	3	5	4	4	4	5	5	2	4	5	5	6	6		1	6	2	3
6	6	6	5	5	6	4	6	6	4	5	6	2	5	4	4	4	6	5	5	6	4	5	3	3	4	4	3	5	4	6	4	4	6	6	5	5	4	4	3	5	6	5	4	5		1	2	1	1
6	4	4	5	6	3	5	5	5	4	6	4	4	3	4	3	4	4	3	4	4	5	5	5	5	5	4	4	5	3	6	4	4	6	4	4	4	5	3	4	6	5	3	6	4		2	3	1	2
4	4	5	3	4	4	4	4	4	2	4	5	4	3	4	4	4	5	5	5	5	5	5	4	4	4	2	3	4	4	3	4	3	5	4	4	4	5	4	3	4	4	4	3	4		2	3	2	4
5	4	4	2	4	4	4	4	4	1	5	5	5	2	3	2	4	5	5	5	6	4	6	5	5	5	5	6	5	3	4	5	4	5	5	6	5	5	3	4	5	5	5	6	5		2	6	2	4
5	4	5	6	5	5	5	4	4	1	4	4	2	5	4	4	4	4	3	4	5	3	5	5	5	5	4	4	3	4	4	5	5	5	4	4	4	4	3	4	4	4	3	6	4		2	3	2	2
3	5	5	5	4	6	4	6	4	1	6	1	1	6	4	4	5	4	4	2	4	3	6	6	5	6	3	6	3	2	4	5	4	6	6	6	6	6	4	3	4	5	6	2	5		2	3	2	4
6	6	6	3	6	4	5	4	5	1	6	3	3	4	5	3	5	5	5	5	6	5	5	2	4	5	3	2	4	4	5	6	6	6	5	5	4	5	3	4	6	4	3	3	4		2	4	2	5
4	5	3	5	3	4	4	4	4	4	2	2	2	5	4	2	4	3	2	2	2	2	5	5	4	4	5	5	4	1	2	6	4	5	3	4	3	5	2	5	3	3	2	5	2		2	1	1	3
5	6	5	5	4	5	5	5	5	4	5	3	3	4	4	4	5	4	5	5	5	5	5	3	4	5	5	5	5	4	4	5	4	5	5	5	5	5	4	3	4	5	3	5	4		2	1	1	1
6	5	6	4	5	4	4	5	5	3	5	3	3	4	4	4	4	4	4	4	4	4	5	3	4	4	4	4	5	4	4	4	4	5	5	5	5	4	4	3	4	4	4	3	4		2	1	1	1
5	4	5	3	4	4	5	4	4	1	4	4	6	1	4	3	4	5	4	4	6	3	5	4	5	5	3	3	4	4	5	6	5	6	4	5	4	4	5	2	5	4	6	3	5		2	4	2	4
4	4	4	3	5	3	4	4	4	1	5	5	3	4	4	4	4	5	4	4	6	5	6	4	5	5	4	3	5	3	3	5	5	6	4	5	4	4	3	4	4	5	4	4	5		2	6	2	5
4	4	4	5	4	4	4	4	4	2	4	4	3	4	4	3	4	3	4	4	5	2	5	5	5	4	4	3	4	3	5	2	2	3	5	5	5	5	2	5	4	6	4	2	3		1	2	1	2
5	4	4	4	4	4	4	4	4	4	4	4	3	4	4	4	3	4	3	4	4	3	4	4	4	4	4	4	4	3	4	4	4	4	3	4	4	3	3	4	3	3	4	3	3		1	4	2	1
3	4	4	4	4	4	3	3	3	3	4	3	3	4	3	3	3	1	3	3	4	4	4	4	4	3	3	3	3	3	3	4	4	4	4	4	3	4	2	5	3	4	3	3	2		1	3	1	5
4	6	3	3	3	4	3	4	4	3	3	3	3	4	3	4	3	3	3	3	4	4	5	2	3	3	2	3	2	2	3	5	3	5	4	3	4	2	3	4	1	3	2	5	3		2	1	1	1
5	4	5	6	4	5	5	5	5	4	4	4	4	3	4	5	3	4	4	3	4	4	5	5	5	5	5	5	4	5	5	4	4	4	4	6	4	4	4	3	5	5	3	3	4		2	2	1	4
4	5	5	6	3	5	4	5	5	3	3	1	3	4	5	3	5	6	3	1	4	1	5	3	4	3	5	4	6	3	6	5	5	6	5	6	6	6	2	5	6	6	3	1	3		2	3	1	7
4	5	4	6	2	5	4	3	4	6	6	2	1	6	3	4	5	2	1	3	3	2	5	4	3	3	3	3	3	1	5	3	3	3	3	2	5	3	1	6	4	1	2	1	2		1	3	1	5
2	2	2	4	4	4	3	4	4	2	4	2	2	5	2	2	4	4	3	2	2	3	4	4	4	3	2	4	4	2	4	4	4	4	4	4	4	4	2	5	4	4	4	5	4		1	2	1	4
4	5	4	5	5	5	5	5	5	5	5	5	3	4	6	4	5	5	5	5	5	5	5	5	5	5	5	5	5	5	5	5	5	5	5	6	6	5	4	3	3	4	4	5	5		1	2	1	4
5	4	4	5	4	4	3	4	4	3	3	3	3	4	4	3	3	3	3	4	5	4	3	5	4	4	4	4	4	3	4	3	4	4	3	4	3	4	2	5	4	3	3	3	3		1	3	1	5
3	3	3	4	4	4	4	5	5	5	3	5	3	4	4	2	2	4	5	4	2	2	4	4	5	6	5	4	3	4	5	3	4	3	4	4	4	4	3	4	4	4	3	3	4		1	3	1	6
4	4	4	4	3	4	5	4	4	5	4	5	4	3	5	4	5	5	5	5	5	5	4	3	5	4	4	5	5	4	5	5	4	4	4	5	5	5	2	5	4	4	2	5	4		2	2	1	5
6	4	4	4	4	6	4	6	6	4	4	5	1	6	5	5	3	5	3	4	6	5	5	4	4	4	4	4	4	5	4	5	5	5	4	3	5	5	3	4	2	3	4	3	4		1	2	1	4
4	3	4	5	2	4	5	5	5	4	2	2	3	4	4	4	3	3	2	3	5	5	3	5	5	2	3	5	4	3	4	4	4	4	5	3	4	4	2	5	3	5	3	3	3		2	4	1	4
3	1	4	4	3	5	4	4	3	3	2	4	3	4	4	2	3	4	4	3	5	4	5	5	5	5	4	4	4	4	4	4	4	4	4	4	3	4	3	4	3	4	3	3	3		2	3	1	6
5	4	4	5	3	4	4	4	4	4	4	4	4	3	4	4	4	4	3	4	4	3	3	3	3	4	3	3	4	3	5	4	3	3	3	4	4	3	4	3	4	4	3	4	4		2	5	1	7
5	4	4	5	4	5	4	4	4	4	4	2	2	5	5	3	4	4	3	5	6	5	6	5	5	4	2	6	3	3	5	6	6	6	4	4	4	5	1	6	4	5	3	3	4		2	2	1	5
5	4	3	5	5	3	4	4	4	3	4	3	2	5	4	3	4	3	3	4	6	4	4	5	4	4	4	3	5	4	5	4	4	4	3	4	4	4	1	6	4	3	3	2	3		1	2	1	4
4	4	4	4	3	5	4	4	3	1	2	1	4	3	3	2	3	4	4	4	4	3	4	3	3	2	3	2	4	4	4	2	2	4	2	3	4	4	3	4	2	3	4	2	4		1	3	1	6
4	3	3	4	4	4	5	4	4	3	4	4	2	5	4	3	3	4	4	4	5	4	3	5	4	4	5	4	4	4	4	4	4	4	3	4	4	4	3	4	3	4	3	3	4		2	2	1	5
5	5	4	4	4	4	4	4	4	3	3	3	3	4	3	4	3	3	4	4	4	4	3	4	4	3	3	3	4	4	3	3	3	3	3	3	4	4	2	5	3	4	3	3	3		1	2	1	5
4	3	4	4	4	5	5	4	4	3	4	2	3	4	4	4	4	3	3	4	4	4	4	5	4	4	3	3	5	4	4	4	3	2	5	4	4	3	3	4	3	4	4	4	4		2	3	1	4
4	5	5	6	4	6	6	4	5	4	5	4	3	4	5	4	5	5	4	3	6	5	5	6	6	5	3	5	5	5	5	6	6	6	6	4	4	4	3	4	5	5	4	3	4		1	2	1	4
5	4	4	5	4	4	4	4	4	4	4	4	3	4	4	4	4	4	4	4	4	4	4	4	4	4	4	4	4	4	4	4	3	4	4	4	4	4	3	4	4	4	4	4	4		1	4	1	7
2	2	1	5	4	3	3	3	4	2	4	4	2	5	3	3	3	3	1	3	2	3	3	5	5	4	2	4	4	3	5	5	5	5	5	5	4	5	1	6	4	4	3	2	3		1	2	1	4
3	3	3	4	5	4	4	4	3	1	5	4	3	4	5	6	4	4	3	4	6	6	3	5	6	4	5	3	6	3	6	6	6	5	3	5	3	4	3	4	3	4	3	3	3		2	2	1	3
4	4	3	5	5	6	6	5	5	5	6	4	2	5	6	3	3	3	3	4	4	3	4	6	5	4	4	4	5	3	5	5	5	5	5	5	5	5	3	4	5	4	2	2	3		2	2	1	4
3	1	2	5	1	4	1	2	3	1	2	3	4	3	1	1	3	4	3	3	3	3	3	1	2	3	1	2	4	3	4	6	6	4	5	3	2	3	1	6	3	3	3	6	3		2	4	1	7
2	2	2	6	2	4	3	4	4	5	1	3	2	5	5	3	3	2	4	2	5	3	4	5	4	4	3	4	4	4	4	4	3	4	6	3	4	5	2	5	3	2	1	3	1		1	2	1	5
5	6	5	4	4	5	5	5	5	6	4	4	2	5	6	3	3	4	4	3	4	6	4	4	6	5	5	6	4	4	6	5	4	4	3	3	4	5	3	4	3	5	5	5	5		1	2	1	5
4	4	4	5	3	4	4	4	4	3	4	3	3	4	3	3	4	3	2	2	4	3	4	4	4	4	4	2	4	4	4	3	3	3	4	4	4	4	2	5	4	2	2	2	4		2	2	1	4
4	3	4	5	3	4	3	3	4	3	4	2	2	5	4	3	3	4	3	3	5	2	4	4	4	3	4	4	4	4	4	4	3	4	2	4	4	4	2	5	3	3	3	4	2		2	2	1	6
4	4	4	3	3	4	4	3	3	3	3	3	3	4	3	3	3	4	3	3	3	3	4	4	4	4	4	4	4	4	4	4	4	4	4	4	4	4	3	4	4	4	4	4	4		1	2	1	5
4	4	4	4	4	4	4	5	5	4	4	5	5	2	5	4	4	4	4	3	4	4	3	4	5	4	4	4	4	2	4	5	4	4	3	4	5	5	4	3	3	3	4	5	4		1	2	1	3
4	4	4	4	4	4	4	4	4	4	4	4	5	2	4	4	4	4	4	4	4	4	4	4	4	4	4	4	4	4	5	4	4	4	4	4	4	4	4	3	4	4	4	4	4		2	2	1	5
5	5	4	6	4	6	6	6	6	4	5	3	3	4	6	4	4	2	2	4	5	4	5	4	5	4	4	5	5	4	5	6	6	6	5	6	6	6	3	4	5	4	4	3	3		2	2	1	4
5	4	4	4	4	3	4	4	4	1	4	2	2	5	3	4	3	3	3	4	4	3	3	4	5	3	4	4	5	2	4	2	3	4	2	5	4	5	2	5	1	4	2	2	3		1	2	1	4
5	5	5	4	4	4	4	4	4	4	4	3	3	4	4	4	4	3	4	5	6	5	5	4	4	4	5	4	4	3	4	4	4	4	4	4	4	4	3	4	4	4	4	4	4		1	2	1	4
4	3	4	3	3	4	2	4	4	3	2	2	2	5	1	1	1	4	4	4	4	4	3	5	4	2	2	4	4	4	5	4	4	5	1	4	3	5	1	6	1	3	1	1	1		2	1	1	4
5	4	5	4	4	5	4	5	5	3	4	4	4	3	5	4	4	4	4	4	4	3	4	5	5	4	4	4	5	3	4	4	4	5	4	5	4	5	4	3	4	5	4	3	4		1	2	1	4
4	4	4	5	5	5	6	4	4	4	5	5	3	4	4	4	4	4	4	4	4	4	4	5	4	5	5	4	4	4	4	4	3	4	4	5	4	4	3	4	4	4	4	5	4		1	2	1	4
4	4	4	6	3	5	4	5	4	2	3	3	1	6	4	4	4	5	3	4	6	6	6	6	5	3	4	4	5	3	5	4	3	6	2	4	5	5	1	6	4	2	4	1	3		1	2	1	4
5	4	4	5	3	4	2	2	3	4	5	2	1	6	4	4	4	4	2	3	6	6	4	2	5	2	5	3	3	2	5	3	2	4	4	4	2	2	1	6	4	4	3	5	3		2	2	1	4
5	3	4	4	5	4	3	4	3	3	5	4	2	5	4	3	3	4	5	5	5	3	4	4	5	5	4	4	5	4	5	5	5	4	3	4	5	5	4	3	4	5	4	5	5		1	4	1	3
4	4	4	5	4	5	4	5	5	4	5	3	3	4	5	2	4	4	3	4	4	2	4	4	4	3	4	4	4	3	5	4	4	4	4	5	4	5	2	5	5	4	3	2	4		1	2	1	4
3	5	4	5	4	4	4	3	4	1	4	1	3	4	4	5	4	4	4	3	6	5	5	4	4	3	4	4	3	5	5	4	3	5	4	6	4	4	2	5	4	4	1	3	2		1	2	1	6
5	6	4	6	3	4	5	5	4	5	6	5	5	2	5	6	6	5	4	4	6	6	6	6	4	5	6	5	6	4	6	6	4	6	5	6	6	5	3	4	5	6	5	5	5		1	3	1	6
3	3	3	4	4	5	4	4	4	1	2	4	2	5	2	2	4	4	4	3	4	4	4	4	4	4	4	4	4	2	5	4	4	4	4	4	4	4	1	6	4	6	4	4	4		1	4	1	7
5	3	4	6	4	4	4	4	4	3	4	3	2	5	4	5	4	4	2	4	5	3	4	3	5	2	2	5	4	3	4	3	3	4	3	4	4	4	2	5	4	4	3	5	3		1	2	1	5
5	4	4	4	4	5	4	4	4	3	4	4	3	4	4	4	5	4	4	4	5	4	4	5	5	4	4	4	5	4	4	5	5	5	4	4	4	4	3	4	4	5	4	3	4		2	2	1	3
4	6	5	4	5	6	4	4	4	1	4	5	3	4	4	3	2	4	4	4	5	1	5	3	3	4	2	3	4	5	6	4	4	5	4	6	5	5	3	4	4	4	4	2	4		2	4	1	6
4	4	5	4	4	5	4	3	2	2	4	4	4	3	5	4	4	5	4	4	4	5	5	5	5	4	4	4	4	5	3	3	4	4	3	4	2	4	3	4	4	5	4	3	5		2	2	1	4
1	4	3	6	4	4	3	4	4	3	2	2	3	4	4	4	4	2	2	1	4	6	3	5	4	2	1	1	3	1	4	4	2	4	4	2	4	4	1	6	3	3	1	6	2		2	2	1	2
3	3	3	4	4	4	3	4	4	3	4	2	2	5	4	2	3	4	3	3	4	2	2	3	4	3	4	2	4	1	4	4	4	4	5	5	4	4	3	4	3	4	3	4	4		2	4	1	6
5	4	4	4	4	5	5	4	4	4	4	4	3	4	4	4	4	4	4	4	4	4	4	4	4	4	4	4	4	4	4	5	4	4	5	4	4	4	3	4	4	4	4	3	4		1	2	1	4
4	4	4	4	4	5	4	4	4	4	4	4	4	3	3	4	4	4	4	4	6	5	4	4	4	4	4	4	5	3	5	4	4	4	3	4	4	4	3	4	4	4	4	3	4		1	2	1	4
4	4	4	5	4	4	4	4	4	4	4	4	2	5	4	4	3	4	3	4	4	4	4	5	5	4	4	4	4	3	4	4	4	4	4	4	3	4	2	5	3	3	3	4	4		1	2	1	3
3	4	4	5	4	4	4	4	3	3	4	3	2	5	3	3	3	3	3	4	4	4	4	3	4	4	4	4	5	5	5	4	3	4	3	4	4	4	2	5	3	3	3	3	3		1	2	1	4
6	6	6	5	4	5	5	3	3	3	4	2	3	4	4	3	4	3	3	4	5	4	3	5	5	4	3	4	5	4	5	4	4	3	4	4	3	4	2	5	4	3	3	3	3		1	2	1	4
5	4	5	6	5	6	5	5	5	4	5	4	3	4	5	4	4	4	4	4	4	4	4	5	5	5	4	5	4	4	5	5	5	5	5	5	5	4	2	5	5	4	4	3	4		2	5	1	6
5	4	5	4	4	5	4	3	4	3	4	4	3	4	4	3	3	4	4	4	4	4	4	6	5	4	4	4	5	3	6	5	3	4	5	4	3	4	3	4	3	4	2	4	4		1	2	1	4
4	4	4	5	4	6	5	4	4	3	3	4	2	5	5	4	4	4	4	3	4	5	4	6	5	4	4	5	4	4	5	4	4	4	3	3	4	4	2	5	4	4	4	5	4		1	2	1	5
4	4	4	5	4	4	3	4	4	3	4	2	2	5	4	3	4	2	3	3	4	4	4	4	4	3	3	3	4	2	4	3	4	4	3	4	4	4	2	5	4	3	3	1	2		1	2	1	4
6	6	6	6	6	6	6	6	6	4	6	4	3	4	4	4	4	4	4	4	4	4	4	4	4	4	4	4	4	4	4	4	4	4	4	4	4	4	4	3	4	4	4	4	4		1	3	1	6
3	4	3	4	4	5	4	4	3	3	4	4	3	4	4	3	3	3	4	2	5	3	5	5	3	3	4	4	4	3	4	5	4	4	4	4	4	5	3	4	4	4	3	5	3		2	3	1	7
3	4	4	4	4	5	4	3	4	4	4	4	5	2	4	4	2	4	4	3	4	4	4	4	4	4	5	5	4	3	2	4	4	5	4	5	5	4	3	4	4	4	4	3	4		1	2	1	4
5	4	4	5	4	5	4	5	4	5	5	3	2	5	6	3	4	3	4	5	6	4	5	6	6	4	3	4	4	2	5	5	5	5	5	6	5	6	1	6	5	5	2	1	3		2	3	1	4
5	5	5	3	3	6	5	2	3	4	4	5	4	3	4	5	4	4	4	3	5	6	5	5	5	5	5	5	5	4	6	5	5	4	4	4	3	4	3	4	4	4	5	4	3		2	1	1	4
5	5	5	5	3	5	5	3	3	2	4	4	4	3	4	3	4	4	4	4	5	4	4	4	4	4	4	4	4	4	5	4	4	4	4	4	4	4	3	4	4	4	4	4	4		2	3	1	5
5	5	5	5	4	6	4	4	4	3	4	3	3	4	5	4	3	3	4	4	4	4	4	5	4	4	4	4	4	3	4	4	4	4	3	4	4	4	2	5	4	4	3	4	3		1	2	1	5
3	3	3	5	4	6	1	4	4	1	4	4	1	6	6	3	4	4	4	3	4	4	5	4	4	1	1	5	6	4	6	6	4	4	3	4	4	4	1	6	4	4	1	2	4		1	3	1	7
5	4	5	4	4	5	5	5	5	4	4	4	3	4	4	4	4	4	4	4	4	4	4	3	4	4	4	5	5	4	4	4	4	4	4	4	4	4	3	4	4	4	3	3	4		1	4	1	6
3	4	4	5	4	4	4	4	4	1	4	1	2	5	4	4	1	1	1	3	4	6	5	4	5	3	3	5	5	2	5	4	4	6	2	5	2	5	2	5	4	4	2	5	1		1	2	1	4
4	4	4	4	4	4	4	4	4	3	3	4	3	4	4	4	4	3	3	4	4	4	4	4	4	4	4	4	4	4	4	4	4	4	4	4	4	4	3	4	4	4	4	3	4		2	3	1	6
4	4	4	5	3	4	4	4	4	3	4	3	3	4	4	3	4	4	3	4	4	5	3	4	5	4	4	4	4	3	3	4	4	3	4	4	4	4	3	4	4	4	3	4	4		1	3	1	5
5	5	5	5	4	5	4	5	5	3	4	2	3	4	4	4	4	3	3	4	5	4	5	5	5	4	5	4	5	4	4	4	4	4	4	4	4	4	3	4	4	4	4	4	3		2	2	1	5
2	2	2	4	4	5	5	5	5	4	4	5	4	3	4	4	2	4	3	3	4	4	3	3	4	4	4	3	4	4	4	4	4	4	4	4	4	4	2	5	5	5	5	3	3		2	2	1	5
5	5	5	5	5	6	5	6	5	5	5	5	6	1	5	3	4	4	5	5	5	5	5	5	5	5	5	5	5	5	5	5	5	5	5	5	5	5	6	1	5	5	5	5	5		1	3	1	6
6	4	5	3	4	6	6	5	5	4	4	4	3	4	4	5	5	3	5	4	5	5	5	5	5	5	5	5	4	3	4	5	4	5	4	5	4	5	4	3	4	5	3	3	4		1	2	1	4
4	3	4	4	1	4	4	2	3	3	4	4	3	4	5	4	4	4	4	4	4	3	3	4	4	3	3	4	3	3	4	4	4	4	4	3	3	3	4	3	2	5	3	4	3		1	3	1	6
5	4	4	4	4	5	4	3	4	4	4	4	3	4	4	3	4	4	4	4	5	4	4	5	5	4	3	5	4	4	4	5	5	4	4	4	4	4	3	4	4	4	4	5	4		2	2	1	4
4	4	3	5	4	5	3	3	4	3	5	4	3	4	4	4	4	4	4	3	4	4	5	5	5	3	3	3	4	4	4	4	3	4	4	4	4	4	2	5	3	4	3	5	4		1	3	1	7
5	4	4	4	4	5	4	4	4	2	3	4	3	4	3	3	4	5	4	5	5	5	4	3	5	4	5	5	5	5	5	4	4	4	5	4	4	5	3	4	3	5	4	6	5		2	3	1	6
4	5	4	6	3	6	5	4	4	4	5	5	3	4	4	4	4	5	3	5	6	6	4	6	5	5	6	4	6	4	3	4	5	3	4	6	5	5	2	5	3	4	2	1	3		1	3	1	7
5	5	4	5	3	4	4	4	4	3	3	3	3	4	3	4	4	4	4	4	4	4	4	4	4	4	4	4	4	4	4	4	4	4	3	4	4	4	2	5	4	4	4	4	4		2	2	1	4
5	5	4	5	4	5	4	4	3	2	3	3	3	4	3	4	4	3	3	4	4	4	2	4	4	3	4	2	5	3	5	3	3	3	4	4	4	4	3	4	4	4	4	3	4		1	2	1	5
4	4	5	5	3	5	5	5	5	3	4	3	2	5	3	4	3	3	3	3	5	4	5	4	4	4	4	4	5	3	3	5	3	4	4	5	4	4	2	5	3	4	4	3	3		2	2	1	6
6	6	6	4	5	6	6	6	6	4	4	4	3	4	4	4	4	4	4	4	4	4	4	4	4	4	4	4	4	4	4	4	4	4	4	4	4	4	3	4	4	4	4	4	4		1	2	1	3
4	4	4	5	4	5	4	4	4	4	4	2	2	5	4	2	4	2	2	4	4	3	4	4	4	3	3	4	4	2	4	4	4	4	4	4	4	4	2	5	3	3	3	5	3		2	2	1	5
4	2	4	4	4	6	4	4	3	4	4	2	3	4	4	4	4	1	2	3	4	4	3	5	5	4	4	4	4	4	4	5	5	3	4	5	5	4	2	5	4	4	1	3	3		2	2	1	4
5	4	4	4	4	6	5	4	4	4	4	3	3	4	4	4	4	3	3	4	6	6	4	6	4	5	4	4	6	3	6	5	5	4	3	4	4	4	3	4	3	4	3	3	3		2	2	1	5
4	4	4	5	4	4	4	4	4	3	4	4	4	3	4	3	4	4	3	4	4	4	4	5	4	4	4	4	4	3	4	4	4	4	4	4	4	4	3	4	4	4	4	3	3		1	2	1	5
5	4	4	5	4	5	5	5	5	4	4	2	2	5	5	5	4	4	4	4	5	5	5	5	5	5	5	5	4	2	4	5	5	5	5	5	5	5	2	5	5	5	4	4	4		2	2	1	4
5	4	4	4	4	5	5	4	4	3	3	4	3	4	4	4	4	5	4	4	4	5	4	6	5	5	2	2	4	5	4	4	3	5	4	5	5	5	3	4	3	5	4	4	4		1	4	1	5
5	6	5	4	6	6	5	5	6	5	6	5	2	5	3	6	4	5	3	4	5	6	5	5	6	5	4	5	6	5	6	5	5	5	6	6	6	5	5	2	5	5	5	6	6		2	4	1	5
5	5	5	4	5	5	5	5	5	3	5	4	5	2	4	3	4	4	4	4	5	5	5	5	5	5	4	5	5	4	5	5	5	5	5	4	5	5	4	3	4	4	4	5	4		1	2	1	3
3	3	3	4	4	4	4	4	4	1	4	4	4	3	4	4	2	4	3	4	4	4	3	6	5	4	4	4	4	1	5	4	4	4	3	5	3	5	2	5	4	5	4	4	3		1	4	1	6
4	3	4	4	4	5	5	4	4	4	4	4	2	5	4	3	4	6	4	4	4	4	4	5	4	4	4	4	4	3	4	4	4	4	3	4	3	6	3	4	4	4	4	4	5		1	2	1	4
4	4	4	5	2	3	3	3	3	3	3	3	2	5	4	3	2	3	2	2	2	3	4	4	4	4	2	3	4	2	4	4	4	3	4	5	2	4	1	6	4	5	2	2	3		2	2	1	4
5	5	4	5	5	6	5	4	4	1	2	1	1	6	3	4	4	1	2	5	4	5	4	3	4	4	2	3	4	1	5	2	3	3	6	5	4	5	1	6	4	4	5	4	4		2	2	1	4
5	3	4	4	3	4	4	4	4	2	3	1	2	5	4	3	4	3	3	4	5	5	3	5	5	3	4	4	5	3	4	4	4	4	3	3	4	4	1	6	3	4	4	3	4		2	2	1	6
5	5	5	4	4	6	6	6	6	4	6	6	3	4	6	6	6	6	6	6	4	6	5	5	6	6	6	6	5	6	5	6	6	6	5	6	3	4	4	3	6	6	4	3	4		2	2	1	4
3	4	2	5	1	3	4	4	2	1	3	1	2	5	4	1	1	1	2	1	1	3	1	4	4	1	1	1	1	1	1	5	4	4	3	4	3	4	1	6	1	2	1	1	1		1	3	1	6
3	3	4	5	4	3	2	4	4	3	3	1	2	5	4	3	3	3	3	3	4	3	4	5	5	4	2	4	4	3	3	3	3	4	3	3	3	4	2	5	3	4	2	2	3		1	3	1	6
5	4	3	4	4	4	3	4	4	4	4	4	3	4	3	3	4	4	4	4	5	4	4	4	4	4	4	5	4	4	4	4	4	4	4	4	4	4	3	4	4	4	4	4	4		1	2	1	4
4	4	4	4	4	4	4	4	4	3	4	4	3	4	4	4	4	4	3	3	4	3	4	4	4	4	4	4	4	4	4	4	4	4	4	4	4	4	3	4	4	4	3	4	4		1	3	1	7
3	3	3	5	3	5	4	4	4	3	4	4	4	3	3	3	3	4	4	4	4	4	4	5	4	4	3	4	4	3	4	5	4	5	4	4	4	4	3	4	3	4	3	3	4		2	3	1	3
5	5	5	4	4	4	4	4	4	3	4	4	3	4	4	4	5	4	4	4	5	6	5	5	4	5	4	5	4	5	4	5	5	5	6	4	5	6	5	2	4	4	6	6	4		2	2	1	2
5	5	4	5	4	5	4	5	4	3	4	3	3	4	4	4	4	4	3	4	4	4	4	3	4	4	4	4	4	4	4	4	4	4	4	5	4	5	3	4	4	5	4	3	4		1	3	1	6
5	4	4	4	4	5	4	5	5	3	4	4	4	3	4	4	5	5	4	5	5	4	4	4	4	4	4	4	4	4	5	5	4	4	4	5	5	5	4	3	4	4	4	3	4		2	2	1	4
4	4	4	4	3	4	4	4	4	3	3	2	3	4	3	4	4	4	3	4	4	4	4	4	3	4	4	3	4	3	4	4	4	4	4	3	4	4	2	5	4	4	3	2	3		1	2	1	5
4	4	4	5	3	4	5	4	5	4	6	2	2	5	6	3	2	3	4	4	5	4	5	5	5	5	4	5	4	2	5	5	6	5	4	5	5	5	2	5	4	4	3	2	4		1	2	1	4
5	5	5	5	5	5	5	5	4	2	5	3	5	2	4	5	5	4	4	5	5	6	5	6	5	5	4	4	5	4	5	5	5	5	4	5	3	5	3	4	4	4	3	5	4		2	4	1	7
4	4	4	4	4	5	4	4	4	1	3	3	3	4	4	4	4	3	2	4	4	4	4	4	4	4	4	4	5	3	4	4	4	4	3	4	4	4	3	4	3	4	2	3	3		1	2	1	5
4	4	3	5	5	4	3	4	5	3	5	4	2	5	3	3	4	3	2	4	5	3	4	4	4	2	2	3	3	3	3	4	4	5	3	4	4	5	3	4	4	3	2	5	4		1	4	1	6
4	4	4	4	4	4	4	4	4	3	5	3	2	5	4	4	3	4	4	4	5	4	4	4	4	5	5	4	4	3	4	4	4	4	4	4	4	4	2	5	5	3	3	2	4		1	2	1	4
5	5	4	4	4	4	4	4	4	4	4	4	3	4	4	4	4	4	4	4	4	4	4	4	4	4	4	4	4	4	4	4	5	4	4	4	4	4	3	4	4	4	4	4	4		2	2	1	4
3	3	3	5	2	4	2	4	4	1	1	1	2	5	4	1	2	2	1	2	3	3	3	4	4	3	3	3	4	2	3	4	4	4	3	1	3	4	1	6	4	2	1	1	2		1	3	1	7
4	4	4	5	4	4	4	4	4	3	4	3	4	3	4	3	3	4	4	3	4	5	4	5	3	4	3	3	4	3	4	4	4	4	4	4	4	4	3	4	4	4	3	3	4		1	4	1	7
5	5	5	4	4	5	4	4	4	4	4	3	3	4	3	3	3	4	4	4	4	4	4	4	4	3	3	4	4	3	3	4	4	4	4	4	4	4	3	4	4	4	4	4	3		1	2	1	4
4	4	4	5	4	4	4	4	5	4	4	3	3	4	5	5	5	3	4	4	5	4	4	5	5	4	3	3	4	4	4	4	4	4	5	4	4	5	3	4	4	3	3	3	4		2	2	1	4
3	2	3	3	3	4	4	2	2	2	2	3	4	3	4	2	3	4	2	2	4	4	2	4	3	4	3	3	4	3	4	2	2	2	4	3	2	4	2	5	2	4	2	3	2		1	3	1	6
4	4	5	5	4	5	4	5	5	5	5	3	3	4	5	3	4	3	4	3	4	3	5	4	5	4	4	4	4	3	3	4	5	4	4	4	4	4	2	5	5	4	3	3	3		2	2	1	4
4	4	4	5	3	4	5	4	4	5	3	2	6	1	4	2	2	2	5	3	4	3	4	5	5	5	5	5	4	4	4	4	4	4	4	5	5	5	4	3	4	4	3	6	4		1	2	1	4
5	4	4	4	4	4	4	4	4	3	4	3	3	4	4	3	4	4	4	4	4	4	4	4	4	4	4	4	4	3	4	4	4	4	4	4	4	4	3	4	4	4	4	3	4		1	2	1	4
4	3	3	5	4	4	4	4	4	3	4	3	3	4	4	4	3	3	3	3	4	4	4	3	4	4	4	4	4	3	4	4	4	4	4	4	4	4	3	4	4	3	3	4	3		2	3	1	6
4	4	4	4	4	5	4	5	5	4	4	4	4	3	5	4	5	6	4	4	5	5	5	4	5	4	4	4	5	5	6	5	4	5	4	4	5	5	3	4	4	4	4	6	5		2	3	1	6
3	4	4	4	4	5	4	4	4	4	5	3	2	5	6	4	4	4	3	5	5	4	5	4	5	4	3	3	5	3	5	4	4	4	4	4	5	4	3	4	4	4	3	4	4		1	4	1	7
4	2	4	5	3	5	5	3	3	4	2	4	3	4	5	5	5	3	3	3	5	5	5	6	5	4	4	4	4	3	4	3	3	4	2	4	4	4	3	4	3	5	3	5	3		1	3	1	5
6	6	6	6	3	5	5	5	5	3	4	1	1	6	4	4	2	1	1	4	4	5	6	3	4	6	5	4	4	1	3	5	6	6	5	4	6	6	1	6	5	5	4	4	2		2	2	1	4
5	5	5	5	3	5	5	5	5	4	3	3	2	5	3	4	3	4	3	4	5	4	4	4	4	3	4	4	4	4	4	3	3	4	3	4	5	4	3	4	3	3	3	3	3		1	2	1	4
5	3	4	4	3	5	4	2	2	2	2	3	2	5	3	5	4	4	4	3	4	5	5	5	5	3	5	4	5	3	4	4	4	4	4	4	2	5	3	4	2	4	2	4	4		1	4	1	7
4	3	3	4	4	4	4	4	4	3	4	3	3	4	3	4	4	3	4	4	4	4	4	4	4	4	4	4	4	3	4	4	4	4	4	4	4	4	2	5	4	4	3	3	4		2	3	1	6
1	1	1	6	4	4	1	1	1	3	4	1	1	6	3	4	4	3	1	1	4	4	2	5	3	2	1	2	4	1	4	4	3	4	4	2	2	4	1	6	4	4	1	1	3		1	2	1	5
5	6	5	5	5	5	5	5	5	4	5	4	5	2	5	5	5	4	3	5	5	6	5	5	5	5	5	5	5	4	5	5	5	5	5	6	5	5	3	4	5	5	4	3	4		2	4	1	4
4	5	5	4	5	5	4	4	4	4	5	4	3	4	5	4	4	4	3	4	6	5	4	4	4	4	5	5	5	5	4	4	4	4	4	5	4	4	2	5	5	4	4	3	3		1	2	1	4
1	1	3	3	4	2	1	3	1	1	4	4	6	1	1	3	4	4	4	3	5	3	2	3	3	3	1	1	4	2	3	1	1	4	1	4	4	4	1	6	4	4	3	5	3		2	1	1	3
3	3	3	5	3	4	3	4	4	3	3	2	3	4	4	4	3	3	2	3	4	3	4	3	4	3	4	3	4	3	4	5	4	4	3	4	4	4	2	5	3	2	3	2	3		2	2	1	5
6	6	5	5	4	4	5	4	4	1	4	2	2	5	6	4	3	3	2	5	6	6	5	5	5	5	5	5	4	2	2	6	5	5	4	5	2	5	1	6	4	5	2	2	2		1	2	1	5
5	4	4	5	5	6	5	5	4	4	5	4	3	4	6	4	4	3	4	4	5	4	4	5	6	5	5	4	4	2	4	4	4	4	4	4	4	4	3	4	5	4	3	5	4		2	4	1	7
5	5	5	4	5	6	5	6	5	3	6	5	2	5	6	6	3	5	4	4	3	5	5	5	5	5	5	4	4	4	5	5	4	5	5	6	5	5	4	3	5	4	6	6	3		1	6	2	4
4	4	4	5	4	4	4	4	4	4	5	4	3	4	4	4	4	4	4	4	4	4	4	5	5	4	4	4	4	4	4	4	4	4	5	4	4	5	2	5	4	5	4	4	4		2	2	1	5
3	3	4	4	4	5	4	4	4	1	4	3	3	4	3	4	4	4	3	3	4	3	4	4	4	4	4	3	4	4	4	4	4	4	4	4	4	4	3	4	3	4	3	3	3		2	3	1	6
5	4	4	4	4	5	3	5	4	2	3	3	1	6	3	4	4	1	1	5	2	6	1	5	5	2	3	4	3	2	3	2	1	2	5	5	4	5	1	6	4	3	4	5	4		2	2	1	4
4	4	3	4	3	3	5	5	5	3	3	3	3	4	4	5	4	4	4	4	4	4	3	3	5	5	2	5	4	1	3	5	5	5	5	5	5	5	3	4	4	5	4	4	4		2	2	1	4
4	3	4	4	3	4	4	4	4	3	4	4	3	4	4	4	4	4	4	3	4	4	4	4	4	4	2	4	4	3	4	4	4	4	4	4	4	4	3	4	4	4	4	4	4		2	4	1	6
5	4	4	6	4	5	4	4	5	4	4	3	3	4	6	4	3	4	2	3	5	4	5	5	6	4	4	5	4	3	3	5	4	4	5	5	5	5	1	6	4	4	3	2	3		1	4	1	6
4	2	3	3	4	4	4	3	4	4	3	4	3	4	3	3	4	4	4	4	4	4	4	4	4	4	4	4	4	4	4	4	4	4	4	4	4	4	4	3	3	4	4	4	4		1	2	1	4
4	2	3	6	4	5	5	4	4	1	4	1	2	5	6	1	4	3	4	2	6	2	6	3	5	6	2	5	4	3	5	6	6	6	1	3	4	4	2	5	2	3	4	6	3		1	5	2	6
5	4	3	3	4	3	5	4	2	2	4	5	6	1	4	4	4	4	4	4	4	4	4	4	4	5	4	4	4	4	4	6	6	4	4	2	3	3	6	1	4	4	4	4	4		2	2	2	4
6	5	6	5	5	5	4	5	5	4	5	5	5	2	4	6	5	5	5	4	4	4	5	5	4	4	3	4	5	5	5	5	5	5	5	6	5	5	4	3	5	5	4	4	4		2	1	1	2
3	3	2	4	3	1	1	2	3	1	3	2	3	4	3	2	2	3	2	1	1	2	2	3	3	1	1	2	2	3	4	3	2	3	5	4	1	3	2	5	3	2	1	2	1		1	3	1	6
3	6	4	4	6	6	6	6	6	2	6	6	5	2	6	6	3	6	6	3	6	6	6	6	6	6	6	6	6	6	6	6	6	6	6	6	6	6	1	6	6	6	6	6	6		1	2	1	5
4	4	4	4	4	5	5	4	4	3	4	3	3	4	4	5	5	5	4	4	4	5	5	4	5	5	4	4	5	4	4	5	5	5	4	5	4	4	3	4	4	4	4	3	4		2	2	1	5
4	4	4	4	3	4	4	5	5	4	4	4	3	4	4	4	4	4	4	4	4	4	4	4	4	4	4	4	4	4	4	4	4	4	4	4	4	4	3	4	4	4	4	5	4		1	1	1	1
4	4	3	5	4	4	4	4	4	2	4	5	3	4	4	3	4	5	5	3	5	4	5	4	4	4	4	4	4	4	5	4	4	4	5	4	4	4	3	4	5	5	5	3	5		2	2	1	5
3	4	4	5	4	4	4	5	5	3	5	4	5	2	4	3	3	5	4	4	4	3	4	4	4	4	4	3	4	3	4	5	4	4	5	5	4	5	3	4	4	3	4	4	3		2	3	2	5
4	4	4	4	5	5	5	5	5	1	5	5	2	5	5	6	5	5	5	5	5	5	5	5	5	5	5	5	5	4	5	5	5	5	5	5	5	5	2	5	5	6	4	5	5		1	5	2	7
4	3	3	4	4	4	5	4	4	3	4	3	4	3	4	4	3	3	4	4	5	5	5	5	4	5	5	4	4	4	4	4	4	5	4	4	5	4	3	4	4	4	4	3	4		2	2	1	4
4	3	4	2	1	2	5	4	4	2	3	4	5	2	4	3	3	4	5	3	4	4	5	5	5	5	5	5	3	4	4	4	4	6	6	6	4	4	5	2	2	4	4	2	4		2	2	1	3
4	2	3	5	5	5	4	3	4	4	5	5	3	4	4	2	3	5	4	2	4	4	4	5	4	4	4	4	4	4	4	4	4	5	5	5	4	5	3	4	5	5	4	6	4		2	4	2	5
5	6	6	6	5	4	6	4	4	6	6	5	5	2	4	3	5	5	5	5	4	3	4	5	5	6	6	6	3	4	3	5	4	5	4	6	4	5	4	3	5	5	5	5	5		1	2	1	2
5	5	5	3	3	3	3	4	4	1	4	5	3	4	3	3	4	5	5	5	3	3	4	3	4	3	2	1	4	5	4	4	3	4	4	4	3	4	4	3	3	4	4	3	4		2	4	2	1
5	4	4	5	5	6	4	4	4	3	5	4	3	4	4	3	3	4	3	4	4	4	4	4	4	3	4	4	3	3	4	4	3	4	4	6	4	4	3	4	4	4	4	3	4		2	5	2	5
5	4	5	3	4	4	4	4	4	2	3	5	3	4	4	2	5	3	4	4	6	4	4	4	5	5	2	3	5	5	5	5	4	5	4	4	3	4	4	3	3	3	5	4	4		2	4	2	4
4	4	4	5	4	5	4	4	4	3	4	3	1	6	4	3	3	3	2	4	5	3	4	5	5	4	4	4	4	3	4	4	4	4	4	4	4	4	3	4	4	4	3	3	4		2	2	1	4
4	4	4	4	4	4	3	5	4	2	3	4	4	3	4	3	4	5	5	5	4	4	4	4	4	4	3	3	4	4	5	4	4	5	5	5	5	5	4	3	4	4	4	4	4		2	3	2	1
5	4	5	4	5	4	4	4	4	2	5	5	5	2	4	4	4	5	5	5	5	5	4	4	4	4	3	4	4	5	5	4	4	5	5	5	4	4	4	3	4	5	4	4	5		2	4	2	3
4	4	4	4	4	3	4	4	4	3	4	5	3	4	3	4	4	5	4	4	6	4	4	4	4	4	4	4	4	4	4	4	3	4	4	4	4	4	3	4	4	4	5	6	5		2	4	1	3
6	4	5	6	2	5	5	5	4	1	1	1	3	4	3	4	4	3	2	4	4	3	1	5	5	5	4	2	4	1	2	3	4	1	1	3	4	4	2	5	1	4	3	4	3		1	2	1	2
4	3	4	5	4	5	4	4	4	4	4	3	2	5	5	4	4	5	3	3	4	4	5	5	5	3	2	4	4	4	4	3	4	4	4	4	4	5	2	5	4	3	4	3	4		1	5	2	6
6	6	6	6	6	6	6	6	6	6	6	5	3	4	4	6	6	4	5	4	6	5	5	5	5	6	6	6	5	5	6	6	4	6	6	6	6	6	3	4	6	6	6	3	6		1	2	1	4
6	6	6	5	5	6	6	6	5	3	6	4	3	4	3	5	3	6	6	5	5	5	4	4	5	6	4	5	5	5	6	6	6	6	6	5	6	6	1	6	4	4	4	3	6		1	3	1	1
5	5	4	5	4	4	5	5	5	4	5	5	1	6	5	4	5	5	5	5	2	5	5	5	5	4	5	5	4	5	5	5	3	4	5	5	3	5	3	4	5	5	3	2	4		1	3	1	4
6	5	6	4	3	6	6	6	6	4	4	6	6	1	4	6	4	6	6	5	6	6	6	4	4	6	5	4	5	5	6	6	6	6	5	5	5	5	5	2	5	5	6	6	5		1	1	1	2
5	4	4	6	4	5	5	5	5	1	6	4	3	4	5	4	4	4	3	4	6	4	4	3	5	5	4	5	4	4	4	5	5	5	6	5	5	5	3	4	4	4	3	1	4		2	5	2	7
4	4	4	4	4	4	4	4	4	3	3	4	4	3	4	4	4	4	4	4	4	4	4	3	4	4	4	4	4	3	4	5	4	4	4	4	4	4	4	3	4	4	4	5	4		2	1	1	2
6	6	5	4	5	5	5	5	4	4	3	4	1	6	1	6	4	4	5	4	5	4	5	5	5	6	5	4	5	4	5	5	5	5	5	6	5	6	3	4	4	5	5	2	5		2	1	1	2
4	4	4	4	4	5	4	5	5	3	4	3	3	4	4	4	4	4	3	4	4	5	4	4	4	3	4	4	5	3	4	4	4	4	5	4	4	4	3	4	4	4	4	3	3		2	2	1	3
5	5	5	5	4	4	5	5	6	4	4	4	3	4	4	3	4	4	4	3	4	4	5	4	4	4	4	4	4	3	4	5	4	5	4	6	5	5	3	4	3	4	4	3	4		1	1	1	3
4	4	5	5	3	5	4	5	5	4	3	5	5	2	4	1	4	4	3	4	4	2	2	4	4	4	1	4	5	4	3	4	4	4	5	4	5	5	3	4	3	2	5	3	4		2	3	2	3
6	6	6	2	3	4	3	3	4	1	4	3	3	4	2	4	3	2	4	4	4	4	5	3	3	2	4	2	4	5	5	5	3	4	4	5	4	5	2	5	4	5	4	4	5		2	1	1	2
5	5	4	5	5	5	4	5	4	3	5	5	3	4	4	4	4	5	5	4	5	5	4	5	5	5	4	4	4	4	3	4	4	5	5	6	5	5	3	4	5	5	4	2	3		1	2	1	5
5	5	5	4	4	5	5	4	4	4	5	4	5	2	4	5	5	5	5	5	5	5	5	3	4	5	3	4	4	5	5	5	5	5	4	5	4	4	5	2	4	5	5	5	5		2	1	1	1
5	5	5	5	6	6	5	6	6	3	4	4	3	4	4	4	4	3	5	4	4	4	5	5	5	4	4	4	4	4	4	4	4	4	5	5	5	5	3	4	5	5	4	4	4		2	5	2	3
6	6	5	3	4	4	6	4	4	3	3	3	3	4	4	4	4	3	5	3	5	4	5	5	5	5	5	5	4	3	3	4	4	5	2	4	4	5	1	6	3	4	4	5	4		1	1	1	2
3	5	2	3	4	4	3	4	4	1	4	3	6	1	3	2	3	1	3	2	3	2	5	5	4	1	1	4	5	4	3	6	6	5	5	4	4	4	4	3	4	4	1	3	1		2	4	2	3
4	4	4	6	2	2	4	5	5	1	1	5	1	6	1	6	3	4	2	5	5	5	4	3	5	4	2	3	5	4	5	4	4	4	1	4	5	3	1	6	1	1	5	5	5		1	5	1	5
6	6	6	4	4	6	5	4	5	4	4	4	3	4	4	5	4	4	4	4	5	5	6	4	5	5	6	6	4	4	4	6	6	6	4	5	5	5	4	3	5	4	4	5	5		1	1	1	2
4	5	5	4	4	4	4	4	4	4	4	4	4	3	4	4	4	4	4	4	5	4	4	5	4	4	5	4	4	4	4	5	5	5	3	4	3	4	5	2	4	4	4	4	4		2	1	1	2
3	2	5	4	5	6	6	6	6	1	4	3	3	4	5	3	5	4	4	6	6	6	6	6	6	6	6	6	6	1	6	6	6	6	3	5	5	6	3	4	4	6	5	1	4		2	1	1	1
3	3	3	4	4	5	5	5	5	2	4	4	4	3	4	4	4	4	4	3	4	4	4	4	4	4	4	4	4	4	5	4	4	4	4	4	5	4	3	4	3	4	4	4	4		1	3	1	4
5	5	5	5	5	6	5	5	5	4	4	6	5	2	4	2	4	4	3	5	6	3	6	5	5	4	3	5	5	2	2	5	5	5	4	5	4	5	5	2	5	4	4	5	4		1	1	1	2
5	5	4	4	3	4	4	4	4	3	2	3	2	5	5	4	4	4	3	4	4	4	5	5	5	4	4	4	5	4	5	5	5	5	3	4	4	4	2	5	4	4	4	5	4		2	1	1	3
5	5	4	6	3	5	3	5	6	6	3	5	5	2	5	3	4	4	4	4	5	5	3	5	5	3	4	4	5	4	5	4	4	4	2	5	4	5	3	4	3	5	4	4	4		1	1	1	2
5	5	5	5	5	5	5	5	5	4	6	3	2	5	4	4	4	3	3	4	4	4	4	5	5	4	4	4	5	3	4	4	4	5	5	5	4	4	3	4	5	4	4	4	4		1	4	1	4
5	4	4	3	4	3	4	4	4	1	4	4	4	3	4	4	4	4	4	4	4	4	5	4	5	5	3	4	4	4	4	4	4	5	3	5	4	4	4	3	4	4	5	4	4		2	2	2	5
4	4	4	4	4	5	5	4	4	4	4	3	3	4	3	4	4	4	3	3	4	5	5	4	4	4	5	5	4	4	4	4	3	5	3	4	4	5	3	4	2	3	3	4	3		2	2	1	3
5	5	5	3	4	4	5	5	5	3	3	6	5	2	4	5	4	5	3	4	5	5	5	5	4	5	5	5	5	3	1	5	5	5	4	3	4	5	3	4	4	4	5	5	5		2	3	2	4
5	5	5	4	4	4	5	5	4	3	4	5	4	3	3	4	5	5	3	3	5	5	4	3	4	5	5	3	5	4	4	3	4	3	4	3	5	5	4	3	5	4	5	4	5		1	2	1	2
4	5	4	6	5	6	5	6	5	4	5	6	5	2	5	4	4	3	5	5	5	5	5	5	5	5	5	5	5	5	6	6	5	5	4	5	5	6	4	3	5	4	4	4	4		1	1	1	2
6	6	6	5	4	5	5	6	6	4	4	3	2	5	4	4	5	4	3	5	6	5	6	4	4	6	5	4	5	4	4	6	6	6	4	4	6	5	4	3	4	5	4	5	4		2	1	1	2
5	4	4	4	4	4	3	4	4	3	4	3	4	3	4	4	4	4	4	4	4	4	4	4	3	4	4	4	4	4	4	4	4	4	4	4	4	4	5	2	4	4	4	4	4		2	1	1	1
5	5	5	3	4	4	4	4	4	1	3	6	6	1	3	2	4	6	4	4	5	3	5	4	5	5	4	4	4	4	4	5	5	5	5	5	4	4	3	4	3	4	5	5	6		2	4	2	3
4	5	5	4	3	1	4	4	4	1	2	1	2	5	2	4	4	4	2	4	5	4	5	5	4	4	4	4	5	2	4	4	5	5	3	2	4	4	3	4	4	4	4	4	4		2	1	1	3
5	4	5	4	5	6	5	4	4	4	6	4	5	2	4	4	4	5	4	3	6	6	6	6	6	5	5	5	5	4	6	6	4	6	5	6	5	6	3	4	5	4	3	3	4		2	2	1	2
4	4	4	3	3	1	4	6	6	1	4	6	1	6	1	3	4	4	4	3	4	3	1	5	2	4	2	1	3	2	2	3	2	4	1	2	6	6	1	6	4	3	5	2	5		1	1	1	2
6	6	4	5	5	5	5	4	4	4	4	5	4	3	4	5	5	5	4	4	4	5	5	4	4	5	4	4	4	1	5	6	5	5	4	4	4	4	3	4	4	4	2	3	3		1	1	1	2
4	4	4	5	2	4	4	4	4	2	3	2	2	5	3	3	3	3	3	4	4	4	2	4	4	4	4	3	3	4	3	3	3	3	4	3	4	4	2	5	3	5	3	2	4		1	2	1	4
4	4	4	4	4	4	4	4	4	4	4	4	4	3	4	3	4	4	4	4	4	4	4	4	4	4	4	4	4	4	4	4	4	4	4	4	4	4	3	4	4	4	3	3	4		2	1	1	1
3	3	3	5	4	4	4	5	5	2	4	3	2	5	3	4	4	4	3	4	4	4	4	4	3	4	4	4	4	3	4	4	4	4	4	4	4	4	3	4	4	4	4	3	4		2	3	2	4
4	4	4	4	4	4	4	4	4	1	4	1	1	6	4	3	3	3	2	3	4	3	4	4	4	3	4	4	3	1	3	4	4	4	4	4	4	4	1	6	4	2	2	2	2		2	3	1	3
3	4	3	5	3	5	5	3	4	5	4	3	2	5	5	4	5	3	3	3	4	5	3	4	5	4	4	4	4	3	4	5	4	4	4	4	3	4	3	4	4	4	4	4	4		1	3	1	6
4	4	4	3	4	4	4	4	4	3	3	4	4	3	4	4	4	5	4	3	4	4	2	5	4	4	4	2	3	4	4	4	4	2	4	3	4	4	5	2	4	4	4	3	5		1	3	1	3
4	4	4	4	4	4	4	4	4	4	4	4	3	4	4	3	3	3	3	3	4	3	4	4	4	4	4	4	3	2	3	4	4	4	4	4	4	4	3	4	4	3	3	3	3		2	2	1	5
4	3	4	5	3	2	5	4	4	4	5	2	2	5	4	3	5	3	3	4	5	2	5	5	5	5	5	5	3	3	4	4	3	4	5	5	4	5	2	5	5	5	1	5	3		2	3	1	4
4	3	3	5	4	5	5	4	4	2	4	4	2	5	4	3	3	4	3	4	4	3	4	4	4	4	3	4	4	4	4	4	4	3	3	4	4	3	3	4	4	5	3	5	4		2	5	2	7
3	5	3	3	4	4	3	4	4	3	5	5	2	5	4	5	5	4	4	3	6	5	5	4	5	3	3	3	5	5	4	5	3	4	4	5	5	5	3	4	5	5	5	3	5		2	2	2	2
5	5	5	4	3	5	5	5	5	3	3	4	4	3	5	2	3	4	5	5	5	5	6	6	4	4	4	4	4	4	3	5	4	6	5	4	5	5	4	3	4	4	3	3	3		2	3	1	3
1	2	2	6	5	4	4	3	3	1	4	1	1	6	6	1	1	2	1	3	4	1	4	6	6	6	6	4	1	2	1	6	5	5	2	4	2	4	1	6	5	4	1	3	1		2	2	1	5
5	5	4	4	3	3	4	4	3	5	3	1	1	6	4	1	3	2	2	4	4	3	5	4	4	5	4	5	3	3	5	5	4	5	5	4	3	4	3	4	3	3	1	3	3		2	2	1	4
3	4	3	3	4	5	3	4	4	1	3	4	4	3	3	3	4	5	3	3	3	3	3	4	4	4	4	3	4	3	3	3	3	3	4	4	4	5	3	4	3	3	3	3	4		2	3	2	4
6	5	5	4	5	4	4	5	5	3	4	6	3	4	4	4	4	6	5	5	5	4	5	4	4	4	5	4	6	6	4	5	4	6	5	6	5	4	4	3	5	4	5	6	5		2	1	2	1
4	5	5	4	3	4	4	4	5	3	4	4	3	4	4	2	4	5	3	4	3	3	5	4	5	4	5	5	4	3	3	4	3	4	5	4	4	5	3	4	5	4	3	4	3		2	2	1	2
3	4	4	6	4	3	6	3	3	1	3	6	5	2	1	6	6	6	6	3	6	3	4	6	6	6	6	4	4	5	4	6	5	4	6	5	4	5	3	4	5	4	2	3	6		2	3	1	5
6	5	5	3	5	5	5	5	5	2	5	3	6	1	3	3	4	3	5	5	6	6	6	5	4	5	5	3	6	3	5	6	5	6	5	4	5	5	4	3	5	3	5	3	5		2	4	2	3
3	4	3	5	3	5	4	3	3	2	2	1	2	5	3	3	3	1	1	3	4	3	3	4	4	3	3	3	2	1	2	4	3	3	2	2	2	3	1	6	2	2	2	2	2		2	4	1	4
2	2	1	6	4	4	4	4	4	5	6	5	1	6	6	4	1	5	1	1	2	5	4	6	6	3	6	6	4	4	5	3	3	3	6	6	3	6	1	6	6	3	3	3	1		2	2	1	5
2	2	2	2	1	6	3	1	1	1	1	3	3	4	1	2	4	1	1	1	1	1	2	4	4	2	2	1	3	4	4	2	3	3	1	1	2	1	1	6	1	2	3	3	3		1	2	1	4
5	4	3	3	4	5	5	4	4	3	4	6	3	4	4	5	4	5	6	3	4	5	5	4	4	4	2	4	5	5	5	4	4	5	3	4	4	4	4	3	4	5	4	3	5		2	3	2	5
4	2	3	1	2	1	1	1	4	2	1	1	2	5	1	2	1	1	1	1	2	2	1	4	4	3	1	2	2	5	3	4	4	4	2	3	2	4	1	6	4	2	4	4	2		1	1	1	1
4	5	4	5	2	3	4	3	3	3	3	3	3	4	4	3	3	3	3	3	3	3	4	5	5	4	3	3	3	3	3	4	4	4	6	3	3	3	2	5	4	3	3	3	3		2	3	1	5
4	4	4	4	4	4	4	4	4	4	5	2	1	6	3	2	2	2	2	2	6	2	2	4	4	3	3	3	3	4	4	3	2	2	2	4	4	4	3	4	4	1	2	2	2		1	3	1	4
3	5	4	6	4	3	5	4	4	4	4	3	2	5	4	4	4	4	4	4	4	5	4	4	4	4	4	4	4	4	4	4	4	5	4	5	4	4	2	5	4	4	3	3	3		2	2	1	5
4	5	5	5	5	4	6	4	5	4	5	5	3	4	5	4	4	4	3	5	4	5	5	6	5	6	6	6	5	5	5	4	5	5	4	5	5	5	2	5	5	6	4	6	5		1	1	1	4
5	4	4	4	4	5	5	4	4	3	4	4	3	4	4	4	4	4	4	4	4	4	4	5	5	5	5	4	5	5	4	4	4	4	3	4	4	4	3	4	4	4	4	3	4		1	3	1	4
6	6	6	4	5	5	5	4	5	4	4	4	5	2	4	4	4	4	5	6	6	5	6	4	4	4	4	4	6	5	5	5	5	6	4	5	5	4	5	2	5	5	4	5	5		2	1	1	2
4	4	3	4	1	4	3	4	4	4	2	2	1	6	2	3	1	2	4	4	4	4	5	4	4	4	4	4	4	3	3	4	4	5	3	4	4	4	2	5	2	2	3	4	2		2	1	1	3
5	4	4	4	3	4	4	5	4	3	4	4	3	4	4	4	4	4	4	4	4	4	4	5	5	4	5	4	5	4	4	4	4	4	4	3	4	4	3	4	3	4	4	4	4		1	3	1	5
4	3	5	4	4	4	4	3	3	3	4	3	3	4	3	4	3	3	3	4	4	4	4	4	4	4	4	4	4	5	4	4	4	5	4	4	4	3	3	4	4	4	4	3	4		2	2	1	4
4	3	4	5	4	5	4	4	4	2	4	3	3	4	3	2	4	4	4	4	4	5	4	5	4	3	3	4	5	4	4	4	4	4	4	5	4	4	3	4	3	4	3	3	4		1	4	1	7
5	4	6	5	4	5	5	5	5	4	3	4	3	4	5	5	5	4	4	4	5	4	3	4	5	4	5	4	4	5	5	4	4	4	2	2	5	5	2	5	4	4	5	3	4		1	2	1	4
5	5	4	5	4	5	5	5	5	3	4	5	3	4	5	6	4	4	4	4	6	6	5	5	5	5	5	5	5	4	5	6	6	5	6	5	5	5	2	5	5	4	5	5	4		1	2	1	4
5	4	4	5	4	4	4	4	4	3	4	3	3	4	4	4	4	3	3	4	4	4	4	5	5	4	5	4	4	3	5	4	4	4	5	5	4	4	3	4	4	4	4	4	4		1	3	1	5
5	5	5	6	4	6	6	6	6	6	6	3	1	6	5	5	3	4	3	1	6	6	4	6	6	6	6	6	4	4	4	5	5	5	5	3	4	5	1	6	5	3	4	3	3		2	2	1	3
6	6	6	6	6	6	6	6	6	6	6	6	1	6	6	6	6	6	6	6	6	6	6	6	6	6	6	6	6	6	6	6	6	6	6	6	6	6	6	1	6	6	6	6	6		1	3	1	4
5	4	6	6	4	3	5	4	5	4	4	3	4	3	4	5	4	5	3	4	5	5	4	6	5	4	5	5	3	4	5	5	5	5	4	3	3	5	2	5	3	4	3	4	3		1	2	1	4
5	5	5	5	4	5	5	4	4	4	3	2	3	4	4	4	4	5	4	4	4	5	5	4	4	5	5	5	4	4	4	5	4	6	4	4	4	4	5	2	3	4	3	5	4		2	2	2	2
4	5	5	4	4	5	4	5	5	3	3	4	4	3	4	4	4	4	4	5	5	4	5	4	4	5	4	5	4	5	5	5	4	5	4	4	5	5	4	3	4	4	4	5	4		2	2	1	2
6	5	5	5	4	5	5	5	5	4	5	4	3	4	3	5	3	4	4	4	4	5	5	5	5	5	5	5	5	5	5	5	5	5	5	5	5	4	2	5	4	4	4	4	5		1	2	1	4
6	6	6	4	4	6	5	5	5	5	4	4	3	4	4	4	4	3	4	3	5	4	4	4	3	4	4	4	4	4	5	4	4	4	4	4	4	4	3	4	4	4	4	4	4		1	1	1	2
3	4	5	3	4	4	5	4	4	4	4	3	1	6	2	5	3	4	4	4	4	6	4	4	3	4	5	4	4	4	3	3	3	4	4	4	4	4	2	5	3	3	4	4	4		2	1	1	1
4	2	2	4	1	6	2	3	4	1	1	5	3	4	2	4	3	3	4	3	5	6	3	5	4	1	2	3	4	2	5	2	1	5	1	1	4	4	1	6	1	2	1	5	1		1	2	1	3
5	4	5	4	4	6	5	5	5	4	4	5	4	3	4	4	5	5	5	5	4	5	4	5	4	4	4	5	5	5	4	4	4	4	4	5	4	4	3	4	4	4	4	4	4		1	2	1	2
5	4	4	5	4	4	4	4	4	3	3	4	3	4	4	4	4	4	4	4	6	5	4	4	4	5	4	4	4	4	5	5	5	5	4	6	4	4	3	4	4	4	4	3	4		1	3	1	5
4	5	5	5	3	4	4	4	4	4	4	3	3	4	5	3	2	4	3	4	4	5	4	4	4	3	4	4	3	4	5	5	5	5	4	4	4	4	3	4	4	4	4	3	3		2	2	1	4
4	5	4	4	4	5	4	4	4	4	4	4	3	4	4	5	4	4	4	4	5	4	5	4	4	4	4	4	4	4	4	4	4	4	4	4	4	4	3	4	4	4	4	4	4		2	1	1	2
5	4	4	5	4	5	5	4	4	4	4	4	3	4	4	4	3	4	4	4	4	4	4	4	4	4	4	4	4	4	4	4	4	4	4	4	4	4	3	4	4	4	4	5	4		2	2	1	4
4	5	5	4	4	5	4	4	4	4	4	4	3	4	4	4	4	4	4	4	5	4	5	5	4	4	4	4	5	4	4	5	5	5	4	4	4	4	3	4	4	3	3	3	4		2	1	1	2
4	4	5	4	3	6	4	4	4	3	2	4	3	4	4	5	3	4	3	5	6	6	5	5	5	4	4	3	4	4	4	4	4	5	2	4	4	4	3	4	3	4	4	6	4		2	1	1	3
2	2	3	5	4	6	4	4	4	4	5	4	2	5	4	2	4	4	4	2	5	5	5	5	5	4	5	4	5	4	5	4	5	6	4	4	3	4	2	5	4	2	4	1	4		2	3	1	5
6	6	6	6	5	6	6	6	6	6	6	6	1	6	6	6	6	6	6	6	6	6	6	6	6	6	6	6	6	6	6	6	6	6	6	6	6	6	1	6	6	6	6	6	6		2	3	1	4
6	6	6	4	6	5	6	5	5	1	6	6	4	3	4	5	4	6	5	5	5	3	5	5	5	5	5	5	5	5	5	5	6	6	5	6	5	5	5	2	5	5	5	6	5		2	4	2	5
6	2	3	6	4	5	5	3	4	5	4	6	5	2	6	6	5	6	5	4	6	6	6	6	5	5	6	6	6	2	6	5	3	6	6	5	6	6	3	4	4	6	6	6	5		1	1	1	3
5	5	4	4	4	5	4	4	4	3	4	3	3	4	3	4	4	3	4	4	4	5	4	2	4	3	2	3	4	4	4	4	4	4	4	4	4	4	3	4	4	4	3	4	3		2	1	1	1
4	4	4	4	4	5	5	5	5	4	4	3	3	4	4	4	4	4	3	4	4	4	5	5	4	4	5	5	5	4	4	4	4	4	4	4	4	4	3	4	4	4	4	3	4		2	2	1	3
5	5	5	5	4	5	5	5	5	4	3	3	3	4	4	4	4	4	3	4	4	4	5	4	5	5	5	5	4	3	5	5	5	5	4	4	5	5	3	4	4	3	4	4	4		1	3	1	3
6	6	6	6	6	5	6	6	6	3	4	5	5	2	3	5	5	5	5	5	6	6	6	4	4	5	5	4	5	5	5	4	5	6	5	5	5	6	5	2	5	6	6	6	6		2	1	1	2
3	4	4	5	3	4	4	4	4	4	4	4	4	3	4	4	3	4	4	3	5	5	4	4	5	5	4	4	4	5	4	4	4	4	4	3	4	4	4	3	4	4	4	3	4		1	2	1	4
5	3	5	4	2	4	5	4	4	4	1	2	3	4	4	4	5	5	4	4	6	6	5	5	5	6	5	5	5	5	4	6	5	5	4	3	3	4	2	5	2	3	5	3	4		1	1	1	2
3	3	3	4	4	5	4	5	4	4	5	4	3	4	5	4	3	5	4	3	4	3	4	5	5	4	4	4	4	3	4	5	5	4	5	5	4	4	3	4	4	4	4	4	4		2	2	1	3
4	3	4	4	4	4	4	5	4	3	4	4	4	3	4	4	4	4	4	4	4	5	5	4	4	4	4	3	4	4	4	4	4	5	4	4	4	4	3	4	4	4	4	5	4		2	1	1	3
6	5	5	4	4	6	5	5	4	3	3	3	3	4	4	4	4	3	4	4	5	5	5	5	4	4	4	3	4	3	5	5	4	5	4	4	5	4	3	4	4	4	3	4	3		2	1	1	3
5	5	6	3	4	3	6	5	5	1	4	4	4	3	3	3	4	4	5	4	5	4	5	4	4	5	6	4	3	4	6	4	4	6	4	4	5	5	4	3	4	4	5	4	4		2	2	2	2
4	3	5	4	3	3	5	4	3	3	4	5	1	6	1	6	4	5	2	4	6	6	4	3	4	4	4	4	4	4	6	5	3	4	4	6	4	5	3	4	3	4	5	2	4		2	2	2	3
5	5	5	5	4	5	5	5	5	3	5	5	2	5	4	4	5	5	3	4	5	4	5	4	4	5	5	4	4	4	4	4	4	4	5	5	5	5	5	2	5	4	4	1	4		1	3	1	2
5	5	5	5	5	5	5	5	5	4	3	4	3	4	4	4	5	5	4	5	5	5	5	4	4	5	5	5	5	4	5	5	5	5	5	5	5	5	3	4	5	5	5	5	4		2	3	1	1
6	6	6	5	4	4	4	5	5	2	4	3	1	6	4	4	4	4	3	4	4	4	4	4	5	4	4	4	3	4	4	5	4	5	5	4	5	5	1	6	4	4	4	4	3		2	4	1	2
4	4	4	4	4	4	5	4	3	4	4	5	5	2	5	4	4	4	4	5	5	4	5	5	4	4	6	3	3	5	5	5	4	5	4	6	4	5	5	2	4	5	4	6	4		2	2	1	2
5	4	4	3	3	4	4	4	4	3	3	4	2	5	4	4	4	4	4	4	4	4	4	4	3	4	2	3	4	4	4	4	4	4	4	4	4	4	3	4	4	4	4	3	3		2	2	1	4
5	5	5	5	4	5	4	5	4	4	3	3	2	5	4	4	3	3	4	4	4	3	4	4	5	4	4	4	5	5	5	4	4	5	4	4	3	4	3	4	4	4	3	3	3		2	4	1	5
4	4	4	5	5	5	5	4	4	3	3	3	4	3	4	4	3	3	3	4	5	5	5	5	4	4	5	4	4	5	5	4	4	5	4	4	4	5	3	4	3	4	4	3	3		2	2	1	4
4	4	4	5	5	4	5	5	5	4	5	4	3	4	5	5	5	4	3	4	5	5	5	5	5	5	5	4	4	4	5	5	4	4	4	4	4	5	3	4	5	4	5	4	4		2	4	1	3
5	4	4	4	4	4	4	4	4	1	4	4	3	4	4	4	4	4	4	4	5	5	5	5	4	4	4	4	4	4	4	4	4	4	3	5	4	5	3	4	4	4	4	4	4		2	1	1	3
2	3	3	4	3	4	4	2	2	1	4	5	2	5	5	4	3	5	4	2	4	4	4	3	5	4	5	3	2	4	4	3	3	2	5	5	3	4	1	6	4	3	4	5	3		2	4	2	3
6	4	4	5	4	6	4	5	4	4	5	4	5	2	5	4	4	4	4	5	6	5	4	6	5	4	4	4	5	4	3	5	5	4	5	5	4	4	4	3	4	4	4	4	4		1	2	1	3
5	5	5	4	3	4	4	4	5	2	4	4	3	4	4	4	4	5	5	4	5	5	5	4	4	5	4	3	5	4	5	5	5	5	4	4	4	4	3	4	4	4	4	4	4		2	3	1	3
5	5	5	3	5	3	5	3	3	3	4	5	6	1	4	4	4	4	4	4	4	4	5	4	4	4	4	4	4	4	4	4	4	5	4	4	4	4	5	2	4	4	4	4	4		2	3	2	4
6	5	5	4	3	6	5	4	4	4	5	5	3	4	5	6	5	6	5	6	6	6	5	5	4	5	4	5	5	3	6	5	5	6	3	6	4	6	3	4	4	5	6	2	6		2	1	1	3
4	5	5	4	2	4	3	4	4	3	3	5	2	5	4	4	4	5	3	4	4	4	6	3	4	2	3	4	4	4	4	5	4	5	3	4	5	5	2	5	3	3	4	3	4		2	1	1	2
3	4	4	4	4	4	5	4	3	1	5	5	5	2	3	4	3	4	4	4	6	5	6	6	4	5	4	4	5	4	5	4	3	4	4	6	3	4	3	4	4	4	3	6	5		2	2	1	4
4	4	4	4	5	4	5	5	5	5	5	5	3	4	4	4	3	5	5	4	5	6	6	3	4	5	4	5	4	3	4	4	5	5	5	5	5	6	3	4	4	4	4	3	4		1	1	1	1
5	6	5	5	4	4	4	5	5	3	3	3	4	3	3	4	3	4	4	4	5	5	5	4	4	4	5	4	5	5	4	5	5	5	4	4	4	4	2	5	3	3	4	2	3		2	1	1	2
4	4	4	5	3	5	4	3	3	1	1	1	3	4	2	3	3	3	3	4	4	4	3	5	4	5	2	2	4	2	3	4	4	4	2	2	3	2	3	4	2	2	3	4	3		2	1	1	1
5	5	5	4	4	5	4	5	5	3	4	5	3	4	4	4	4	5	4	4	4	4	5	4	4	4	4	4	4	5	6	4	5	6	4	4	5	4	3	4	5	5	4	4	4		2	3	1	1
4	4	4	4	3	4	4	3	3	3	2	3	3	4	3	3	3	3	4	4	4	4	3	4	4	3	1	3	2	4	3	4	4	4	3	3	3	4	3	4	2	3	4	6	4		2	2	1	1
4	5	4	4	4	6	5	4	3	3	4	3	4	3	4	4	4	3	5	5	5	6	5	5	5	5	4	4	5	5	3	4	5	5	3	5	4	5	4	3	4	5	4	3	4		2	2	1	5
6	5	6	5	5	5	6	6	6	4	5	5	6	1	5	5	4	5	5	5	6	5	6	5	5	5	4	4	6	5	5	5	5	5	4	5	5	6	5	2	5	5	5	4	5		1	1	1	1
6	6	6	6	5	5	5	6	6	4	4	4	3	4	3	4	4	5	4	5	4	5	3	3	4	5	3	3	5	5	5	5	5	6	4	5	6	4	4	3	4	3	5	3	4		2	1	1	1
3	4	3	4	4	5	4	4	4	3	4	3	3	4	4	4	3	4	4	3	4	4	4	4	4	4	3	3	4	4	4	4	4	4	3	4	4	4	3	4	3	3	3	3	2		2	2	1	4
5	4	5	4	6	5	5	5	5	5	5	4	5	2	5	5	4	5	5	5	5	5	5	4	5	5	4	5	5	5	4	5	5	5	4	5	5	5	5	2	6	5	4	4	4		1	1	1	1
5	5	5	5	5	6	5	5	5	2	4	4	4	3	4	4	4	4	4	4	4	4	5	4	4	5	5	4	4	3	5	5	4	5	5	4	5	5	4	3	5	4	4	3	5		2	3	2	4
5	3	4	3	3	4	4	4	4	2	4	5	5	2	4	5	4	4	5	4	5	5	4	5	5	4	4	4	4	5	4	4	3	5	3	5	4	4	4	3	4	4	4	5	5		2	2	1	2
6	4	5	6	6	6	6	6	6	4	6	6	5	2	5	6	5	5	5	5	5	5	6	5	5	6	4	5	4	6	3	5	5	6	4	4	4	6	5	2	5	4	5	4	5		2	2	1	3
4	4	5	4	4	4	4	4	4	3	3	4	3	4	4	3	4	4	5	4	5	3	5	4	4	4	4	4	4	5	4	4	4	5	4	5	4	4	3	4	4	4	4	4	4		2	1	1	2
4	4	5	5	5	5	5	4	5	4	4	4	3	4	4	4	4	4	4	4	4	4	4	4	4	4	4	4	4	3	4	4	4	4	4	4	4	4	3	4	4	4	4	4	4		2	2	1	4
5	5	5	5	5	6	6	5	6	5	5	5	4	3	4	5	5	5	5	5	5	5	5	5	5	5	5	5	5	5	5	5	5	5	5	5	6	5	4	3	5	5	5	5	5		2	2	1	4
4	5	4	4	4	4	4	5	4	3	4	4	3	4	4	4	4	4	4	4	4	5	5	5	5	5	4	4	4	4	4	4	4	4	5	5	4	5	4	3	4	4	3	3	3		2	2	1	4
5	5	4	4	5	4	4	5	5	3	4	5	3	4	4	4	4	5	4	5	5	4	5	5	4	4	4	4	4	5	5	5	4	5	4	5	5	4	4	3	5	5	4	3	4		2	2	1	4
5	5	4	4	4	4	5	5	4	3	4	4	4	3	4	4	4	4	4	4	4	4	4	4	4	5	4	4	4	4	4	5	5	5	4	4	4	4	3	4	4	4	4	4	4		1	4	1	2
5	5	5	5	4	6	5	5	5	4	4	4	5	2	4	4	4	4	3	4	4	4	4	5	5	5	5	4	4	4	4	5	5	4	4	4	4	4	3	4	4	4	4	4	4		2	2	1	4
3	3	6	6	3	6	6	6	6	4	4	4	2	5	4	5	2	3	2	3	6	6	6	4	4	6	6	6	4	3	4	5	6	6	3	4	6	6	3	4	1	3	3	3	3		2	2	1	2
4	6	6	5	4	4	4	5	5	4	6	6	6	1	4	5	4	5	4	4	4	4	6	4	5	4	4	4	5	4	5	4	4	4	5	6	4	5	3	4	4	4	5	4	4		1	1	1	2
4	4	4	4	4	4	4	5	5	4	4	4	4	3	3	4	4	4	4	4	4	4	6	4	5	4	4	5	6	5	4	6	6	6	2	5	5	5	4	3	4	4	5	3	4		2	2	1	2
4	5	5	4	4	4	4	3	3	1	2	2	3	4	1	4	3	3	4	4	5	3	5	4	4	4	4	4	4	4	3	5	5	5	3	3	3	3	3	4	2	3	2	4	3		2	2	1	3
4	4	4	2	3	4	4	4	4	3	4	4	4	3	4	3	4	4	4	4	5	4	5	3	4	3	3	3	3	4	5	4	2	5	4	5	4	4	3	4	4	5	4	4	4		1	1	1	1
5	5	5	3	3	5	4	5	5	4	4	3	3	4	4	5	5	4	4	5	5	6	5	2	3	3	3	3	4	4	4	3	4	4	5	5	5	4	4	3	4	3	4	4	4		2	1	1	1
5	4	5	4	4	6	6	5	5	4	4	4	3	4	4	5	4	4	5	4	6	5	5	4	5	5	5	5	5	5	5	5	5	5	4	5	5	5	4	3	4	4	5	6	4		1	2	1	2
3	4	3	4	4	3	4	4	4	4	4	3	3	4	4	4	4	3	3	4	5	5	5	4	4	4	3	5	3	4	5	4	4	5	4	5	5	4	2	5	4	5	4	6	4		2	2	1	2
2	1	2	2	4	2	2	4	4	1	5	5	3	4	1	1	6	5	5	4	6	6	6	5	4	5	2	3	3	5	4	2	2	2	1	5	3	5	3	4	2	3	4	2	4		1	3	1	6
5	4	5	6	3	4	4	5	5	2	3	3	4	3	3	4	4	3	4	3	4	4	4	4	3	4	4	4	4	3	4	4	4	5	4	4	4	3	3	4	3	4	3	5	3		2	2	1	2
4	4	5	4	3	6	4	4	4	2	3	3	5	2	3	6	5	4	4	4	6	4	4	4	5	4	4	4	4	5	6	6	6	4	4	5	4	5	3	4	3	4	3	5	4		2	2	1	4
1	2	2	4	2	2	2	2	2	2	4	2	4	3	4	2	2	2	4	3	3	3	2	3	4	3	3	3	2	4	4	4	4	3	4	4	4	3	5	2	4	4	3	3	3		2	2	1	5
5	4	4	4	4	4	4	4	4	4	4	4	3	4	4	4	4	4	4	4	4	4	4	4	4	4	4	5	4	4	5	4	4	4	3	4	4	4	4	3	4	4	4	4	4		1	1	1	2
5	4	4	5	4	4	4	4	4	4	4	4	4	3	4	4	4	4	4	4	4	4	4	4	4	4	4	4	4	4	3	4	4	4	4	4	4	4	4	3	4	4	4	3	4		2	2	2	4
4	5	5	4	4	4	4	3	3	4	4	4	3	4	4	5	3	4	3	3	3	5	5	4	4	4	4	4	3	3	4	5	4	5	4	4	4	4	3	4	4	4	4	3	4		1	2	1	3
4	4	4	4	4	4	4	4	4	3	4	3	3	4	4	5	3	3	4	4	6	3	5	5	5	3	3	4	4	4	6	6	5	5	4	5	3	4	3	4	4	4	4	3	4		2	2	1	2
4	4	5	3	4	5	4	4	4	4	5	3	4	3	3	4	4	5	4	4	5	5	5	5	4	5	4	3	4	4	5	5	5	5	3	3	4	4	5	2	4	5	4	3	5		2	2	1	5
5	5	5	5	5	5	5	5	4	3	4	4	2	5	4	4	3	4	4	4	4	4	4	4	4	4	4	4	4	4	4	5	5	5	5	5	5	4	3	4	4	5	4	6	4		2	1	1	1
4	4	5	1	3	5	5	3	3	1	5	6	6	1	1	4	4	2	3	4	4	4	3	6	5	4	3	5	4	1	5	5	4	5	5	2	4	4	6	1	4	2	4	3	3		2	3	2	3
5	5	5	4	4	5	5	5	5	5	5	4	4	3	4	4	4	4	4	5	5	5	4	4	4	4	4	4	4	4	4	4	4	5	4	5	5	4	4	3	4	4	4	4	4		2	1	1	2
5	3	5	3	3	4	5	3	3	1	2	3	4	3	1	2	3	4	4	2	5	4	4	4	2	3	4	4	4	2	4	4	4	4	2	2	2	3	3	4	3	4	3	4	4		1	2	1	3
3	3	4	4	3	2	3	4	3	2	3	5	3	4	1	3	3	3	3	3	3	3	3	5	4	3	2	5	3	3	4	5	3	4	2	2	3	4	3	4	2	3	4	3	3		1	3	1	4
6	5	6	3	4	5	4	5	5	3	4	4	4	3	3	5	5	5	3	5	5	5	6	4	3	4	3	3	5	3	4	4	4	5	3	4	5	5	3	4	3	3	4	4	4		2	3	1	1
5	4	6	5	3	6	5	5	5	2	3	4	3	4	1	4	5	2	3	5	5	3	3	5	5	4	5	5	6	3	5	5	4	4	5	3	5	5	1	6	4	5	3	2	3		1	3	1	4
4	4	4	5	4	2	5	4	3	3	3	4	3	4	5	4	4	4	3	4	4	4	4	4	4	4	4	4	4	4	5	4	4	4	4	4	3	4	3	4	4	4	4	4	4		2	2	1	5
4	4	4	5	2	4	4	3	3	4	3	2	2	5	4	3	3	2	3	3	4	4	4	5	4	4	5	5	4	4	4	4	3	4	2	3	2	3	2	5	2	5	2	1	3		1	2	1	4
4	4	5	6	4	5	4	3	3	2	3	3	2	5	5	3	3	3	2	4	5	4	4	5	4	5	5	5	4	3	5	5	3	4	3	4	4	5	2	5	4	4	3	3	3		2	2	1	4
4	4	4	4	5	4	4	5	5	3	4	4	3	4	3	4	4	4	4	4	4	4	4	5	5	4	5	4	5	5	6	5	4	5	4	4	4	5	3	4	5	5	4	3	4		2	2	1	1
5	4	5	4	4	5	4	4	4	3	3	3	3	4	3	4	4	4	4	5	4	5	4	3	3	4	4	3	4	4	4	4	4	4	4	4	4	4	3	4	4	4	4	3	4		2	3	1	5
3	2	2	4	3	5	3	4	4	1	3	3	2	5	3	3	1	4	3	4	4	3	2	4	3	2	1	2	3	4	4	4	4	3	4	4	4	3	3	4	3	4	4	4	3		2	4	2	5
4	4	4	3	3	4	4	5	4	3	2	5	5	2	4	2	3	5	4	4	5	2	4	4	3	2	3	2	4	3	4	4	3	4	3	3	3	5	3	4	1	3	5	2	3		2	1	1	3
5	5	6	4	3	5	4	4	4	3	3	3	2	5	4	4	4	3	4	4	5	4	5	5	4	5	4	5	5	5	5	5	5	6	4	4	4	4	2	5	4	4	3	3	4		2	2	1	1
4	4	5	5	4	5	5	5	4	3	4	3	3	4	4	4	4	3	4	3	3	5	5	4	4	4	5	5	5	3	5	4	3	4	4	5	4	4	3	4	4	4	2	3	3		2	2	1	2
5	5	5	4	5	4	5	6	6	3	4	4	4	3	2	4	5	5	5	4	5	5	4	2	4	4	2	4	5	5	5	4	5	4	5	5	5	5	4	3	5	5	4	5	5		2	1	1	1
4	5	6	4	4	5	5	5	4	4	4	5	5	2	4	4	3	5	5	3	3	4	5	6	5	5	4	4	3	4	4	5	4	6	6	5	4	6	5	2	5	5	4	4	4		2	2	1	4
5	4	5	4	5	5	5	5	5	3	6	4	3	4	4	4	4	4	4	4	3	5	4	4	4	4	4	4	4	4	5	6	5	5	4	4	4	4	4	3	4	4	4	4	5		2	2	2	4
6	5	5	4	3	6	5	5	4	4	1	3	4	3	3	4	4	4	3	4	4	4	6	5	3	4	4	4	4	4	4	5	4	5	6	2	5	5	4	3	2	4	5	1	4		1	2	1	4
5	4	4	4	3	4	4	4	4	3	3	3	3	4	3	4	4	2	3	4	5	4	4	3	3	4	4	3	4	3	3	4	4	5	2	4	4	4	3	4	3	3	4	4	3		2	1	1	2
6	6	6	4	4	5	6	5	5	4	4	4	1	6	5	4	4	5	4	4	6	6	5	6	6	5	6	6	5	4	4	5	4	5	4	5	4	5	4	3	5	4	4	4	5		1	2	1	5
4	5	4	5	4	5	5	4	4	4	4	4	5	2	4	3	3	4	4	4	5	4	4	5	5	4	5	4	4	4	4	4	4	4	4	4	4	4	3	4	4	3	4	3	4		2	2	1	4
5	4	5	4	4	4	4	4	4	4	3	4	3	4	4	4	4	4	4	4	4	4	4	4	4	4	4	4	4	4	4	4	4	4	4	4	4	4	3	4	4	4	4	3	4		1	1	1	2
6	6	6	6	4	4	4	6	6	2	4	4	4	3	3	4	3	3	4	5	5	4	6	4	4	5	4	4	5	4	3	4	4	6	5	5	6	6	2	5	4	5	4	3	3		2	1	1	2
2	4	3	6	4	4	3	4	4	3	4	1	2	5	3	4	2	2	2	1	5	2	4	5	4	4	2	4	3	1	5	4	4	4	5	4	3	5	1	6	4	3	1	3	1		2	2	1	2
6	6	4	3	2	5	5	5	5	1	2	4	6	1	4	3	2	6	3	3	6	6	4	3	5	5	5	6	3	3	2	6	6	6	4	3	5	5	3	4	4	3	5	6	2		1	1	2	1
4	3	3	5	4	5	5	6	6	3	4	1	1	6	5	5	5	1	1	4	6	6	5	6	6	3	3	3	5	1	5	5	5	4	4	6	5	5	1	6	4	3	1	1	1		2	2	1	4
4	3	5	5	3	4	5	4	4	4	3	3	3	4	4	4	2	4	4	4	5	5	5	4	4	5	5	5	5	4	5	4	4	5	4	4	4	4	2	5	3	4	4	2	3		2	2	1	3
5	5	6	4	5	4	5	4	4	2	5	3	3	4	3	1	3	4	4	4	5	4	5	5	5	5	5	5	5	5	5	5	5	5	4	5	4	5	2	5	4	4	4	5	3		2	4	1	1
5	4	4	4	5	5	4	5	5	2	4	4	2	5	3	4	3	5	5	4	5	5	4	4	4	4	3	3	4	4	4	4	4	4	4	4	5	4	4	3	4	4	4	5	5		2	2	1	4
5	6	6	4	3	5	4	4	5	3	4	2	3	4	4	4	3	2	4	5	5	4	5	4	4	4	3	3	4	4	4	3	4	4	4	4	4	4	2	5	4	4	4	3	3		2	1	1	2
6	6	6	4	5	6	5	5	5	4	5	5	6	1	5	6	5	5	5	6	6	6	6	5	5	5	4	4	5	6	6	6	6	6	5	6	6	6	6	1	6	6	6	6	6		2	4	1	5
6	5	5	4	4	4	5	4	4	3	4	4	3	4	3	4	4	4	4	4	5	4	4	4	4	4	4	4	4	4	4	5	5	5	4	5	4	4	4	3	3	4	4	4	4		2	1	1	2
6	6	6	4	2	4	5	5	6	3	4	5	2	5	4	4	5	5	4	4	5	5	5	4	6	6	4	4	4	3	5	5	5	6	3	5	5	6	4	3	5	5	6	4	5		2	1	1	3
5	5	5	4	4	4	4	4	4	4	4	3	3	4	4	2	1	3	3	2	4	4	5	5	5	4	4	4	4	1	4	5	5	5	4	4	5	4	3	4	4	4	2	4	3		2	1	1	3
5	6	4	6	5	5	5	6	6	4	4	5	5	2	4	5	4	5	4	3	5	6	6	6	5	4	5	4	5	5	5	5	5	5	4	5	5	5	3	4	5	5	5	6	5		2	1	1	3
5	6	6	4	4	4	5	6	6	4	4	4	4	3	4	4	4	4	4	4	4	5	6	5	5	4	4	4	5	2	4	5	6	6	4	4	4	5	3	4	4	3	3	3	3		1	1	1	2
5	4	5	5	5	6	5	5	5	4	5	5	4	3	4	4	4	5	4	4	5	5	5	4	5	4	4	5	4	5	5	5	5	5	5	6	5	5	4	3	5	5	5	5	5		2	3	2	4
5	5	5	5	5	5	5	4	5	4	4	5	5	2	4	4	4	5	5	5	5	5	5	5	5	5	5	5	5	4	4	5	5	5	4	4	4	4	5	2	4	4	5	5	5		2	2	1	4
4	4	4	4	2	4	4	4	3	3	4	2	3	4	3	4	5	3	3	3	4	4	4	3	3	4	4	3	2	4	4	4	3	4	4	4	4	5	3	4	3	4	4	3	3		2	1	1	2
5	4	4	5	4	4	4	5	4	3	4	4	3	4	3	4	4	5	4	4	5	4	4	5	5	5	4	4	4	5	5	4	5	5	5	4	4	4	4	3	4	4	4	3	4		2	2	1	4
6	6	6	5	4	4	5	5	6	3	4	3	3	4	4	5	4	3	3	5	6	6	6	5	4	6	6	5	5	3	6	6	6	6	4	4	5	5	2	5	4	4	4	3	4		2	1	1	2
5	4	4	5	4	4	6	4	4	4	4	3	3	4	6	5	2	2	2	4	5	5	5	4	6	6	6	6	5	4	4	4	4	4	4	4	3	4	2	5	4	2	3	2	2		2	2	1	3
5	5	4	3	4	3	4	4	4	3	6	4	4	3	3	5	4	3	4	4	5	5	5	4	4	4	3	4	4	4	5	5	4	5	3	4	4	4	5	2	4	4	4	6	3		2	1	1	3
5	5	5	4	4	5	4	5	5	3	5	5	4	3	4	4	4	4	5	4	4	4	5	5	4	4	4	4	5	4	5	5	5	5	5	4	5	5	4	3	4	4	5	4	4		2	2	2	2
5	5	6	4	4	5	6	4	4	4	4	4	3	4	4	4	3	4	4	5	4	5	5	4	4	5	5	5	5	4	5	5	5	5	4	4	5	4	3	4	4	4	4	4	4		2	2	1	2
3	4	4	4	4	4	4	4	4	4	4	5	5	2	3	4	3	4	4	3	5	5	5	5	4	4	4	4	5	5	5	5	5	5	4	4	4	4	4	3	4	4	5	5	5		2	2	1	4
3	3	3	4	4	5	3	4	4	1	4	3	3	4	3	2	3	4	4	3	4	5	5	4	4	3	3	3	5	4	3	3	3	4	4	4	4	4	2	5	3	3	4	3	4		2	1	1	3
3	3	3	3	4	4	4	4	4	2	5	4	3	4	4	5	3	4	4	4	6	4	5	4	4	4	4	4	4	4	4	5	5	5	5	5	4	4	3	4	5	4	5	3	4		2	2	2	4
6	6	5	5	3	6	5	6	6	2	3	4	4	3	3	4	3	4	4	3	5	5	5	4	4	5	4	4	5	3	4	4	4	5	5	3	3	4	3	4	4	3	4	6	4		2	2	1	3
6	6	6	3	3	4	6	6	6	4	6	3	1	6	1	6	6	3	6	6	6	6	6	4	2	6	3	4	6	3	5	6	6	6	6	5	4	3	1	6	6	1	5	5	6		2	2	1	1
6	6	6	3	3	6	6	6	6	2	5	6	3	4	4	4	4	6	4	5	5	5	6	4	4	5	6	5	5	5	5	6	5	6	6	6	6	5	5	2	5	5	5	4	4		2	2	2	3
6	6	6	5	4	4	4	5	4	4	4	4	4	3	4	4	4	4	4	4	4	4	4	4	4	4	4	4	4	4	4	4	4	4	4	4	4	4	3	4	4	4	4	4	4		1	2	1	2
5	6	6	5	5	5	5	5	5	4	4	4	3	4	4	5	5	4	4	5	5	5	5	4	4	4	4	4	4	4	4	5	5	5	5	5	5	5	3	4	4	4	5	3	4		2	1	1	3
5	4	5	5	3	3	4	4	4	3	4	2	2	5	4	2	2	3	3	3	5	2	4	4	4	4	4	4	4	3	3	4	4	4	4	4	3	4	2	5	4	3	2	3	2		2	2	1	4
6	5	5	4	4	6	4	5	5	3	4	4	3	4	4	6	4	4	4	6	6	5	6	5	4	4	4	3	6	4	5	4	4	5	4	4	5	5	3	4	4	4	6	4	6		2	2	1	4
6	6	6	4	4	6	5	5	5	3	4	4	3	4	4	4	4	5	4	4	4	4	5	4	4	4	4	5	4	4	5	4	5	5	6	4	4	5	4	3	4	4	4	4	4		2	2	1	2
6	6	6	4	6	6	5	5	5	2	6	6	5	2	4	5	5	5	5	4	4	5	5	4	5	4	5	4	4	4	4	5	4	6	5	6	6	6	4	3	4	4	4	5	5		1	2	1	4
3	3	3	5	3	1	4	3	3	1	1	1	1	6	4	3	3	1	3	3	4	3	4	1	4	5	4	5	4	3	3	4	4	5	4	3	2	5	2	5	3	3	1	3	2		1	2	1	5
6	6	6	4	4	4	4	4	4	3	3	1	1	6	4	1	1	1	1	1	5	1	4	4	5	3	4	2	5	1	5	4	4	6	1	5	4	4	1	6	3	2	3	2	1		2	1	1	3
6	6	6	6	6	3	6	6	6	4	6	6	3	4	3	6	3	6	3	6	6	6	6	6	6	6	6	6	4	1	5	6	6	6	6	3	6	6	2	5	6	5	4	4	6		1	1	1	2
6	6	6	4	6	6	6	6	6	4	6	6	6	1	5	5	4	5	5	5	6	5	6	4	4	5	6	6	5	4	5	6	5	5	5	4	5	5	4	3	5	5	6	4	4		2	4	2	4
3	3	2	5	5	3	5	4	4	1	4	4	4	3	4	3	2	3	3	3	5	3	4	4	4	4	3	4	4	3	3	4	4	4	4	5	4	4	4	3	4	4	2	4	2		2	5	1	6
2	2	3	4	3	4	4	3	2	2	4	4	3	4	3	5	2	4	4	4	3	3	3	5	5	5	1	4	3	4	4	4	4	4	3	4	3	4	3	4	4	5	3	5	4		2	2	1	3
5	5	6	5	4	4	5	5	5	4	4	4	3	4	4	4	3	4	4	5	5	4	5	5	5	6	5	5	5	3	4	6	6	5	4	4	5	5	3	4	4	4	3	4	4		2	2	1	3
6	5	6	4	4	2	4	3	4	2	3	4	5	2	1	3	1	6	5	1	5	5	6	4	3	4	2	3	4	5	5	4	4	5	1	2	4	1	4	3	3	5	2	1	4		2	2	1	5
6	5	5	5	5	3	5	3	3	4	5	4	4	3	4	4	4	3	4	4	5	4	3	4	3	4	4	4	4	4	5	5	4	5	4	4	3	4	3	4	3	4	4	3	4		2	1	1	1
5	4	4	4	4	5	5	4	4	4	5	3	3	4	4	3	2	4	3	5	5	3	5	5	5	5	5	5	5	4	4	5	5	5	3	4	4	5	3	4	4	3	4	4	2		1	2	1	4
4	3	4	3	4	5	4	3	4	1	4	5	4	3	3	4	4	5	4	4	5	5	4	4	5	4	4	4	4	4	4	4	3	4	4	4	3	4	4	3	4	5	5	4	5		1	5	2	5
5	4	4	5	4	4	4	5	5	4	4	4	3	4	4	4	3	4	4	2	4	5	4	5	4	4	5	4	4	1	4	4	4	3	2	4	5	5	2	5	4	4	4	4	3		2	2	1	6
5	4	5	4	4	4	5	4	4	4	3	3	3	4	3	4	4	4	4	4	4	4	5	4	4	6	4	4	4	4	4	5	5	5	2	3	3	4	2	5	4	3	4	3	4		2	1	1	2
6	6	6	5	5	6	5	6	6	4	4	5	2	5	4	4	4	5	5	4	4	4	6	2	4	4	3	2	5	4	4	4	4	6	4	6	5	4	3	4	4	4	5	4	4		2	1	1	1
4	4	4	4	4	5	4	3	4	3	4	4	3	4	3	4	3	4	4	4	4	4	4	3	3	4	4	4	5	4	4	4	4	4	4	4	3	4	3	4	4	3	4	5	3		2	1	1	2
6	5	6	4	4	3	5	5	5	3	4	4	3	4	4	4	4	5	4	4	5	6	5	5	5	5	5	5	5	4	5	5	5	5	3	4	5	5	3	4	5	5	5	4	5		2	2	1	4
2	3	3	5	4	4	4	4	4	1	5	4	3	4	4	2	4	5	4	3	5	5	5	5	5	4	5	5	5	4	5	5	5	5	4	5	4	4	4	3	4	4	2	3	4		2	3	1	3
2	4	4	5	4	5	3	4	4	2	3	1	1	6	3	2	3	2	2	2	2	2	4	5	4	3	2	4	4	3	5	4	4	4	3	4	4	4	1	6	3	2	2	1	3		1	3	1	5
4	4	4	3	1	4	3	2	1	1	3	4	2	5	4	4	4	4	3	3	4	5	4	2	4	4	3	4	4	1	4	5	4	6	6	5	1	2	2	5	1	3	5	3	4		2	2	1	4
4	4	4	5	3	4	5	4	4	3	3	5	3	4	4	4	4	4	4	4	4	4	5	5	4	5	5	5	3	4	4	5	5	5	4	4	4	3	3	4	4	3	5	6	4		2	2	1	4
5	5	5	5	4	4	5	4	4	4	4	3	3	4	4	4	4	3	3	5	5	5	5	4	4	4	5	4	4	4	4	5	4	4	4	5	3	4	3	4	4	5	4	3	3		2	2	1	3
5	5	5	5	5	4	5	5	5	4	5	4	4	3	4	3	3	4	4	4	5	4	5	5	4	5	5	5	5	5	5	5	5	5	5	5	5	5	3	4	5	4	4	3	4		2	1	1	2
4	4	5	4	5	5	5	5	5	4	4	4	5	2	4	4	3	4	3	3	5	4	3	4	4	4	5	4	4	4	5	4	5	5	4	4	4	4	4	3	4	4	4	5	4		2	1	1	3
5	5	5	4	4	1	4	4	4	3	4	4	2	5	4	3	1	5	4	4	4	4	4	4	4	3	4	3	4	3	4	4	3	3	4	4	4	4	3	4	4	3	4	3	4		2	1	1	2
3	3	4	3	3	5	4	4	4	2	3	1	2	5	1	4	3	4	3	4	4	5	4	3	3	3	2	1	5	4	4	2	3	4	2	4	4	4	1	6	4	4	3	2	3		1	2	1	4
5	5	4	4	4	4	4	4	4	4	4	4	4	3	4	4	3	4	4	4	5	6	5	5	4	4	4	4	4	4	5	4	4	5	4	5	4	4	4	3	4	4	4	3	4		2	2	1	3
4	4	4	4	4	4	4	3	3	3	4	2	3	4	3	4	4	3	3	4	4	3	4	4	3	3	3	3	4	4	4	3	4	4	4	4	3	4	3	4	4	3	3	3	3		2	3	1	5
3	3	4	4	4	4	4	3	3	1	3	3	3	4	2	3	3	3	4	3	4	5	3	4	4	4	3	4	3	3	5	3	3	3	3	3	3	4	3	4	3	3	4	2	3		2	1	1	3
3	3	3	4	3	4	2	4	3	2	3	2	1	6	1	2	3	2	3	3	3	3	3	4	3	1	2	2	3	3	3	2	2	4	3	2	3	4	1	6	2	2	2	1	2		2	1	1	3
6	5	6	6	4	2	6	4	6	1	1	1	1	6	3	2	6	1	4	6	6	3	6	1	5	6	3	2	6	3	6	4	4	6	4	1	5	5	1	6	1	6	3	1	4		1	1	1	1
6	6	5	4	4	6	5	5	5	4	4	3	3	4	3	4	3	3	4	4	5	4	5	3	4	5	3	4	5	4	3	5	4	6	4	5	4	3	3	4	3	4	3	2	3		2	1	1	1
2	5	4	3	4	6	4	4	4	3	4	4	4	3	4	3	3	4	4	4	5	4	4	4	4	4	5	5	5	4	4	4	4	5	4	4	4	4	4	3	4	4	3	4	3		2	1	1	2
5	4	5	4	4	5	4	5	4	2	4	3	3	4	3	4	4	4	4	4	5	4	4	4	4	5	4	4	4	4	4	4	5	5	5	5	4	4	3	4	4	4	4	3	3		2	2	1	4
6	4	6	5	4	4	5	5	5	4	5	4	4	3	4	4	4	4	4	4	4	4	4	4	3	4	4	4	4	4	4	4	4	4	4	4	4	4	3	4	4	4	4	4	4		2	2	1	4
5	4	5	2	4	5	5	5	5	1	4	4	2	5	2	4	4	4	3	4	4	4	5	3	3	4	3	3	4	4	3	4	5	6	4	5	5	4	4	3	3	3	5	4	4		2	1	1	1
6	5	5	5	4	4	4	4	4	3	4	3	3	4	4	4	4	4	4	4	5	4	5	4	4	4	4	4	4	4	4	5	4	5	4	4	4	4	2	5	4	4	3	1	4		2	1	1	2
6	6	6	4	4	6	6	6	6	1	4	4	4	3	2	6	1	6	6	6	6	6	6	3	4	6	6	3	6	6	6	6	6	6	6	6	6	6	1	6	6	6	6	3	5		1	1	1	2
5	5	5	4	4	4	5	5	5	4	4	5	3	4	4	4	4	4	4	5	4	4	5	4	4	5	4	5	4	4	4	5	5	5	4	4	4	4	3	4	4	4	4	4	4		1	1	1	2
4	5	5	3	4	4	4	6	4	1	5	6	4	3	3	5	5	5	5	5	5	5	6	5	5	4	2	3	5	5	5	4	4	5	6	4	5	5	4	3	4	4	5	5	4		2	3	2	2
6	6	6	5	5	4	5	5	5	4	4	4	3	4	4	5	5	4	5	5	6	5	5	5	4	5	5	5	5	5	4	5	5	5	4	5	5	5	4	3	4	4	5	6	4		2	1	1	2
5	5	5	5	5	5	5	5	5	4	5	5	4	3	5	4	3	4	4	3	5	4	5	5	5	5	5	5	5	4	5	5	5	5	5	5	5	4	3	4	4	4	5	3	4		2	1	1	1
4	5	4	4	3	5	3	4	4	2	3	1	2	5	3	4	3	3	3	3	4	3	4	4	4	3	3	4	4	1	3	4	4	5	4	4	3	4	3	4	3	5	1	4	2		2	1	1	2
5	4	4	4	5	5	4	4	5	3	3	3	2	5	3	4	5	3	4	4	4	4	5	3	3	4	5	4	4	4	4	4	4	5	3	3	4	2	3	4	4	3	3	3	4		2	2	1	5
5	6	5	4	2	5	5	6	6	4	4	3	3	4	3	4	4	3	4	4	4	5	5	1	2	4	3	3	4	4	3	6	5	4	5	6	6	5	3	4	4	3	4	3	4		2	1	1	1
6	5	5	4	4	6	5	4	4	3	4	6	5	2	4	4	4	5	5	5	5	5	4	5	4	5	5	4	5	5	5	5	5	5	4	5	4	5	3	4	4	5	4	3	6		2	2	1	4
6	5	5	5	3	6	5	4	3	3	3	3	4	3	3	5	4	4	4	5	6	6	5	4	4	5	5	4	5	3	4	4	5	5	4	5	4	5	2	5	4	3	4	5	4		2	2	1	2
6	5	5	4	4	4	5	5	5	4	4	5	3	4	3	6	4	5	5	4	6	5	6	4	4	5	3	4	6	5	4	5	5	6	4	4	5	5	5	2	4	4	5	4	5		2	1	1	2
6	6	6	4	4	6	6	4	4	4	4	3	3	4	4	4	3	3	4	4	5	5	6	5	5	5	4	4	5	5	5	6	6	6	4	5	4	4	4	3	4	4	4	5	3		2	2	1	2
5	4	4	3	3	4	4	4	3	3	3	3	4	3	3	4	4	4	4	4	4	4	4	4	4	4	4	4	4	4	4	4	4	4	4	5	4	4	3	4	4	4	4	3	4		2	2	1	2
4	5	4	3	2	5	5	4	5	4	5	5	5	2	3	5	4	5	4	5	5	5	5	5	4	5	5	5	5	5	5	5	5	5	5	6	5	5	3	4	4	6	4	5	5		1	2	1	1
5	5	4	4	4	4	4	4	4	3	4	4	3	4	4	4	4	4	3	4	5	4	4	5	4	5	4	5	5	3	5	5	5	5	2	5	4	5	3	4	4	5	4	2	3		1	2	1	3
3	3	3	5	4	4	4	4	4	3	4	2	3	4	5	3	3	3	2	3	4	3	4	5	5	4	5	5	4	3	4	4	5	5	3	5	4	4	2	5	4	2	2	3	3		1	3	1	6
4	4	4	4	3	4	4	4	4	3	4	5	5	2	5	4	5	3	3	4	6	3	5	6	5	6	1	4	6	4	6	6	5	4	3	2	3	2	3	4	2	3	1	5	4		1	2	1	4
6	6	6	5	5	4	5	5	5	4	6	6	3	4	4	5	4	6	4	4	5	5	5	6	5	6	4	4	4	5	6	6	6	6	4	5	4	5	4	3	4	3	4	6	4		2	3	2	7
5	5	5	5	5	5	5	5	5	5	5	5	2	5	5	5	5	5	5	5	5	5	5	6	5	5	5	5	6	5	5	5	5	5	6	6	5	5	2	5	5	5	5	4	5		1	3	1	5
4	3	4	3	3	3	3	3	3	2	3	5	3	4	4	4	4	4	3	2	3	3	5	4	4	4	3	5	3	5	4	3	4	5	4	5	3	3	3	4	5	5	5	4	3		1	2	1	1
4	6	5	6	5	4	5	5	5	6	6	1	3	4	5	4	5	2	3	3	4	5	5	5	5	5	5	4	6	4	5	5	5	5	5	5	5	6	2	5	5	4	2	5	4		1	2	1	5
4	4	4	5	4	3	4	3	3	3	4	2	3	4	4	4	5	2	3	3	4	3	5	5	5	4	5	5	4	4	4	4	4	4	4	3	4	5	2	5	4	2	2	4	3		1	3	1	7
5	6	5	5	4	4	5	5	5	4	4	5	4	3	4	4	5	5	5	5	5	4	5	4	4	5	5	5	5	4	4	5	5	5	4	4	5	4	5	2	4	4	4	5	5		1	3	1	6
4	4	4	4	3	3	3	4	4	3	3	3	3	4	4	3	4	3	3	4	5	2	3	4	3	3	3	3	4	4	4	3	3	4	3	4	4	3	3	4	3	3	3	2	3		1	3	1	6
4	5	4	4	4	4	3	4	4	3	5	3	3	4	4	3	3	2	3	3	4	4	4	5	4	3	3	4	4	4	4	4	4	3	4	5	4	4	3	4	4	4	3	3	3		1	4	1	6
6	6	6	5	4	6	5	5	6	4	4	4	4	3	4	5	5	5	5	5	4	6	6	4	6	6	6	6	6	3	3	6	6	6	6	6	6	4	3	4	4	4	3	6	5		2	2	1	2
4	5	2	6	4	1	3	5	4	3	6	4	1	6	4	1	2	1	2	1	4	2	4	2	5	3	5	5	1	1	1	4	4	4	5	6	5	6	1	6	6	3	1	4	2		1	2	1	5
4	5	4	3	4	4	4	4	4	2	4	3	3	4	4	4	4	3	4	3	4	3	5	4	4	4	4	4	3	3	5	5	4	4	3	4	4	4	3	4	3	4	3	3	3		2	2	1	3
6	6	6	6	6	6	6	6	6	6	4	6	1	6	4	6	6	6	6	4	6	6	4	6	6	6	6	4	4	6	4	6	6	6	2	3	6	3	5	2	2	6	6	5	6		1	2	1	4
4	3	3	5	4	5	5	4	4	2	5	5	5	2	5	4	4	5	5	5	4	4	5	5	5	4	5	4	4	5	2	5	5	5	4	5	4	5	4	3	4	4	4	3	5		2	5	2	4
4	3	3	3	3	5	5	4	3	4	4	5	5	2	4	4	5	5	5	4	4	5	4	5	5	4	5	5	5	6	3	5	4	5	4	5	3	5	5	2	4	4	4	5	5		2	2	1	3
3	4	4	6	5	5	3	4	4	4	4	3	3	4	5	4	4	4	2	4	4	4	4	5	5	3	3	4	4	4	3	4	4	4	4	5	4	5	2	5	4	4	3	3	3		2	2	1	5
4	3	2	4	4	2	4	4	4	1	3	5	3	4	4	4	4	2	4	3	4	4	5	5	5	5	5	4	5	4	4	4	4	4	4	4	2	4	4	3	3	4	3	5	4		2	3	1	6
4	6	4	5	4	4	4	4	4	2	6	6	1	6	6	5	4	5	4	3	4	6	5	5	5	4	4	4	5	4	5	2	3	2	4	5	4	5	2	5	6	4	3	4	4		2	2	1	4
4	3	2	3	4	4	2	4	3	1	4	5	3	4	3	3	4	5	4	2	2	4	4	2	4	2	2	2	4	3	2	4	4	4	4	4	4	4	4	3	4	4	4	5	4		2	4	2	7
2	3	2	5	5	5	3	4	4	3	6	3	1	6	4	5	3	3	2	2	2	2	4	5	5	4	4	5	5	3	5	5	5	5	6	6	4	4	1	6	5	5	3	3	4		2	4	1	5
4	3	3	4	5	1	2	4	4	1	4	4	3	4	1	4	4	5	6	3	3	5	5	4	5	4	3	5	5	5	6	4	4	6	4	6	4	5	3	4	5	5	3	3	4		2	2	1	4
6	6	5	5	5	6	5	6	6	1	6	2	2	5	4	6	5	4	5	6	6	6	6	4	5	5	5	5	5	5	5	6	6	6	5	6	5	5	3	4	5	5	4	2	5		2	4	1	7
5	5	5	5	4	4	4	5	5	4	5	5	4	3	4	5	4	3	4	5	5	5	5	4	4	5	5	5	5	3	5	5	5	5	4	5	5	5	3	4	4	5	4	5	4		2	1	1	3
5	5	4	4	4	4	3	4	4	4	4	4	3	4	3	4	4	4	4	4	4	4	3	3	3	4	3	3	4	3	4	3	3	3	4	5	4	4	3	4	4	3	4	3	4		1	2	1	3
4	5	4	5	3	4	5	2	3	4	4	4	2	5	5	5	5	3	4	4	4	4	5	3	5	5	5	5	4	3	2	5	5	5	5	4	3	5	3	4	4	5	4	5	4		2	3	1	7
5	5	5	4	4	5	5	5	5	2	4	4	3	4	4	4	4	4	5	4	4	4	4	4	4	4	4	4	4	2	4	4	4	5	5	4	4	4	3	4	4	4	4	4	4		2	3	2	5
3	2	2	5	4	3	4	3	3	2	2	3	3	4	4	1	3	2	2	3	3	2	4	5	4	3	3	4	4	3	4	4	4	3	1	4	2	4	3	4	2	4	2	3	2		1	2	1	3
5	5	5	5	4	6	5	4	4	1	4	5	2	5	4	5	3	6	5	4	4	5	4	3	5	4	4	4	5	4	3	4	4	4	4	6	4	5	3	4	4	4	6	1	4		2	3	2	7
4	4	4	4	4	4	5	4	4	3	4	2	3	4	3	3	3	3	3	4	4	4	4	2	4	4	4	3	3	3	4	4	4	4	3	4	4	4	3	4	4	3	2	2	3		2	2	1	4
4	4	5	3	4	4	5	3	3	2	4	5	6	1	4	4	5	3	5	4	2	5	5	4	5	5	3	4	6	3	4	4	3	5	4	4	3	4	4	3	4	5	2	6	4		2	2	1	5
4	5	4	3	3	5	5	4	4	3	4	4	3	4	4	5	5	5	5	5	5	4	5	5	5	5	5	5	5	4	5	5	4	5	5	5	4	5	5	2	4	5	3	4	4		2	4	1	5
5	6	6	5	5	5	5	5	5	4	5	4	3	4	3	4	4	3	4	5	5	6	6	6	6	5	4	6	5	3	4	6	6	6	5	5	4	4	4	3	4	4	4	5	3		1	1	1	1
5	4	3	4	4	4	4	4	4	3	4	4	3	4	4	4	4	4	3	4	4	4	5	5	4	5	5	5	4	4	3	5	5	5	4	4	4	4	2	5	4	3	3	2	4		2	3	1	7
3	3	2	3	4	4	4	3	3	1	4	4	3	4	4	3	1	3	3	2	3	4	4	4	4	4	4	4	2	3	4	4	4	4	4	5	3	4	3	4	4	4	4	3	4		2	4	2	4
4	4	4	3	4	4	4	4	3	3	4	4	4	3	3	4	4	4	4	4	4	3	4	4	4	4	4	4	3	4	2	4	3	4	3	4	3	5	4	3	3	4	4	3	4		2	2	1	2
4	5	5	3	5	5	5	4	5	2	6	4	2	5	5	2	3	4	3	2	6	2	5	5	6	5	2	3	5	5	5	6	5	5	5	5	5	4	4	3	5	5	3	4	3		2	3	1	6
5	5	4	4	4	5	4	4	4	3	4	4	4	3	3	4	4	3	4	4	4	4	4	4	4	4	3	3	4	4	4	3	4	4	3	4	4	4	4	3	4	3	4	4	4		2	2	1	2
4	5	3	4	2	6	2	5	4	4	2	3	3	4	6	2	4	3	2	3	4	4	3	5	4	2	5	4	2	3	5	3	4	3	2	3	2	4	2	5	1	3	2	3	3		1	3	1	4
4	4	4	2	5	6	5	4	4	2	4	4	6	1	4	4	4	4	4	5	6	6	6	6	5	5	5	5	5	3	5	6	6	6	5	5	4	5	4	3	5	5	6	5	5		2	2	1	4
6	4	5	4	4	6	5	5	5	4	5	5	1	6	4	5	5	2	5	5	6	6	6	6	6	6	6	6	5	5	4	5	5	6	5	6	6	5	6	1	4	4	5	4	4		2	2	1	4
6	6	6	4	5	5	5	6	6	4	5	6	6	1	5	5	5	5	5	5	6	5	6	5	5	5	5	5	5	4	4	5	5	5	5	6	6	6	4	3	5	4	5	5	5		2	1	1	2
3	2	3	4	4	5	2	3	3	2	4	3	3	4	3	5	4	5	3	3	4	4	4	3	3	2	2	4	4	3	4	5	3	4	4	4	4	4	2	5	4	3	3	4	3		2	3	2	4
5	4	4	5	3	4	4	3	3	2	4	4	3	4	4	4	2	3	3	2	2	6	6	6	5	2	4	4	3	4	4	6	3	5	3	4	3	4	2	5	3	4	3	5	3		2	3	1	6
5	5	4	3	3	4	4	5	4	2	4	5	4	3	3	5	5	4	4	5	5	5	5	4	4	4	4	3	4	3	5	5	2	4	4	5	4	5	3	4	2	4	5	5	4		2	1	1	2
5	4	5	6	5	5	6	5	5	5	6	3	4	3	6	5	3	4	2	5	5	5	5	5	5	5	6	5	5	3	5	5	4	3	5	5	4	5	3	4	5	4	3	3	4		1	2	1	6
4	4	4	3	3	3	4	4	4	3	4	3	3	4	4	2	2	2	4	2	4	2	4	4	4	4	4	3	4	4	4	4	4	4	3	4	3	4	3	4	4	4	2	2	3		2	1	1	2
3	1	3	2	1	1	4	1	1	1	1	1	3	4	1	5	4	1	1	1	5	3	1	4	1	3	4	4	5	3	1	1	1	1	1	2	1	3	1	6	1	3	2	5	2		1	2	1	3
3	4	3	4	4	5	3	4	5	1	4	4	3	4	1	5	4	4	4	3	4	5	4	4	5	4	2	2	5	3	5	2	2	3	4	5	4	4	2	5	4	2	4	3	4		2	4	2	7
3	3	3	4	4	4	3	2	2	2	3	4	3	4	6	4	3	5	3	3	4	4	3	4	5	3	3	3	3	3	5	4	3	3	2	4	3	4	2	5	5	5	4	3	4		1	2	1	3
4	3	2	4	2	4	1	3	3	3	1	4	3	4	3	2	4	4	4	3	3	2	1	5	4	2	5	3	4	4	4	2	3	2	1	4	4	4	1	6	2	4	3	5	4		1	2	1	4
4	4	4	4	4	4	4	4	4	4	4	4	3	4	4	4	4	3	4	4	4	4	4	4	4	4	4	4	4	3	4	4	4	4	4	4	4	4	3	4	4	4	4	4	4		2	5	2	4
5	4	4	5	3	5	4	4	3	3	5	5	6	1	4	2	2	4	4	4	5	4	5	4	4	4	5	4	5	3	1	4	4	5	1	6	4	5	4	3	4	5	4	4	3		2	2	1	4
6	6	6	2	6	6	6	6	6	3	4	6	1	6	4	4	4	6	4	4	4	4	4	2	3	5	3	3	5	4	4	4	4	4	4	4	4	4	3	4	4	4	4	6	4		2	1	1	2
6	6	6	5	4	5	6	4	4	4	5	4	2	5	4	4	4	4	4	4	4	4	5	5	5	6	6	6	5	6	4	6	5	5	5	6	5	6	5	2	5	2	4	5	4		2	2	1	5
4	2	3	4	2	4	5	4	4	4	2	3	3	4	3	3	4	3	4	3	5	5	5	5	5	4	6	5	4	4	2	5	5	5	3	3	4	4	3	4	3	4	4	2	3		1	2	1	2
5	3	5	3	4	4	4	4	4	3	3	5	5	2	3	3	4	5	5	4	4	4	4	3	4	5	4	3	4	5	3	4	4	4	3	3	3	3	4	3	3	4	4	5	5		2	1	1	1
5	5	5	3	5	6	6	4	5	4	5	3	3	4	4	6	5	6	5	6	6	6	3	6	5	6	6	6	6	6	5	6	6	6	4	6	6	6	3	4	5	3	5	3	6		1	3	1	6
4	4	3	3	5	3	4	5	5	1	4	3	3	4	5	4	6	4	4	5	4	5	5	6	5	4	2	5	4	5	4	5	5	5	6	6	5	6	3	4	5	4	3	5	5		2	4	1	7
4	4	4	3	3	4	4	4	4	4	4	3	2	5	4	4	4	2	4	4	4	3	4	5	5	4	4	4	4	4	3	4	4	4	3	3	4	4	3	4	3	4	2	4	3		1	3	1	7
3	4	4	5	4	3	3	4	4	3	4	3	3	4	3	4	2	2	3	4	4	4	3	4	4	3	4	3	5	1	3	4	3	4	3	4	4	4	2	5	3	4	1	4	3		2	2	1	3
3	2	3	4	4	2	4	3	3	3	4	1	1	6	4	4	2	3	1	2	4	4	1	4	4	3	4	3	5	3	5	3	3	3	3	4	3	4	1	6	4	4	1	3	2		2	2	1	4
6	6	6	4	4	5	5	5	5	3	4	5	3	4	3	4	5	4	5	4	5	4	3	4	4	5	4	4	4	4	4	5	5	5	5	4	4	4	3	4	4	4	4	3	4		2	1	1	3
4	6	4	4	4	4	4	4	4	1	4	2	1	6	4	3	4	4	2	2	6	3	1	3	3	4	4	4	5	5	4	4	3	3	5	4	4	4	2	5	3	4	2	1	3		2	3	1	6
3	3	3	3	3	3	3	3	3	3	3	3	4	3	3	3	3	3	3	3	3	3	3	3	3	3	3	3	3	3	3	3	3	3	3	3	3	3	4	3	3	3	3	3	3		1	1	1	3
5	4	4	3	3	4	4	3	4	2	4	3	4	3	3	4	4	6	3	4	5	4	4	4	4	3	2	2	3	4	3	3	4	4	4	5	4	4	1	6	3	4	4	3	4		2	2	1	4
4	5	4	4	4	4	5	4	5	3	5	4	5	2	4	4	4	4	4	4	4	4	5	5	5	5	5	4	5	3	3	5	5	5	5	6	5	5	3	4	5	5	4	3	4		2	3	1	6
4	4	4	4	5	4	5	5	5	3	4	4	3	4	4	4	4	5	3	4	5	4	5	4	5	5	5	5	4	5	5	4	4	5	4	4	5	5	2	5	4	5	4	4	5		2	3	2	5
4	4	4	4	4	6	4	4	4	1	5	5	5	2	5	6	5	4	4	4	6	5	4	4	4	4	4	4	5	4	5	4	4	5	4	6	4	6	5	2	6	4	4	5	4		2	3	2	5
5	3	4	4	3	4	4	4	4	3	3	3	2	5	4	3	4	4	4	4	4	4	4	3	4	4	4	5	3	3	3	4	4	4	3	4	4	4	3	4	4	3	3	3	3		1	3	1	5
5	6	6	5	5	4	5	4	4	4	5	5	5	2	5	4	3	5	4	4	4	4	5	4	5	5	5	5	4	4	3	5	5	5	5	5	4	4	4	3	4	4	4	4	4		2	3	1	6
4	5	4	4	4	6	4	4	4	4	4	3	3	4	4	4	3	3	4	4	4	4	4	5	3	4	4	3	3	3	2	4	4	5	3	3	3	4	3	4	4	4	2	3	2		2	2	1	4
4	4	3	4	4	5	4	4	4	4	4	4	3	4	4	3	4	4	4	3	4	4	4	4	4	4	4	4	4	4	3	4	4	4	4	4	4	4	3	4	4	4	3	4	4		2	4	1	5
3	2	3	4	3	3	3	4	3	1	3	3	2	5	3	3	4	4	3	2	4	2	3	3	4	2	3	2	2	1	4	4	3	3	2	4	4	4	2	5	3	4	1	5	1		2	2	1	4
4	3	3	3	3	4	4	3	3	3	4	4	4	3	3	4	3	4	3	4	4	4	4	4	4	4	4	4	4	4	4	4	4	4	4	4	3	4	4	3	4	4	3	3	4		1	4	1	6
4	2	2	3	3	5	4	3	2	2	3	3	1	6	4	4	4	3	4	3	4	2	3	4	4	4	2	4	2	1	2	5	4	4	4	4	3	4	1	6	3	3	4	1	3		2	2	1	6
4	4	4	4	4	4	5	4	4	3	4	4	3	4	4	4	4	5	4	3	5	4	5	5	5	5	5	5	5	5	4	5	5	5	4	5	4	4	3	4	4	4	3	3	4		2	3	1	6
3	4	4	4	4	4	3	4	2	4	6	3	1	6	4	4	3	4	3	4	4	2	2	6	6	2	4	4	4	5	5	1	3	5	4	6	2	5	1	6	5	5	2	5	2		1	2	1	4
5	6	6	5	4	6	5	6	6	4	5	3	3	4	4	5	3	4	4	5	6	6	6	6	3	5	5	5	5	3	6	4	4	5	5	5	6	4	3	4	5	2	4	2	4		2	2	1	5
5	4	6	3	5	6	6	6	6	4	6	6	6	1	4	5	5	6	6	3	6	6	6	5	5	6	6	6	6	4	5	6	6	6	6	4	6	6	5	2	1	4	6	5	5		1	1	1	2
4	3	4	4	3	3	5	4	4	3	5	4	4	3	4	4	4	4	4	3	5	4	3	5	5	5	5	5	3	4	2	4	4	5	5	4	4	5	3	4	4	5	4	2	4		2	2	1	3
4	4	4	4	3	3	4	3	2	1	4	4	1	6	3	2	3	3	3	2	3	2	4	5	5	4	4	3	3	2	4	4	4	4	5	5	2	5	2	5	4	3	3	4	2		2	3	2	7
2	6	2	4	4	4	3	3	3	4	4	2	3	4	2	2	2	4	4	3	6	2	4	4	4	4	2	4	4	1	4	5	5	5	3	4	3	4	2	5	4	4	2	3	3		1	2	1	4
5	4	5	5	5	5	5	5	4	1	4	3	3	4	3	2	4	4	5	4	4	2	3	5	5	4	4	4	5	5	5	5	4	4	4	4	4	4	3	4	4	4	4	6	4		2	4	2	6
5	6	4	3	4	3	4	4	3	2	4	2	2	5	4	2	3	2	2	3	5	5	4	3	5	4	4	2	4	1	3	4	3	3	4	5	3	4	2	5	5	5	4	3	3		2	3	1	6
5	5	5	4	4	3	5	5	5	2	4	4	5	2	4	4	4	4	4	3	3	4	5	3	4	5	5	5	5	4	4	5	5	5	4	4	3	4	5	2	4	4	4	3	4		2	3	2	6
4	2	3	4	4	4	3	3	3	4	4	4	2	5	4	4	3	4	4	3	4	4	3	4	4	3	3	3	4	3	5	3	2	3	5	4	3	4	2	5	4	4	4	4	3		2	4	2	4
4	4	3	4	3	4	4	3	4	2	3	5	3	4	4	5	5	4	3	3	5	3	4	5	4	5	3	2	3	5	5	4	3	4	5	5	3	4	1	6	3	4	2	3	4		2	2	1	6
6	6	6	6	6	6	6	6	6	4	4	4	3	4	4	3	4	4	4	3	4	3	5	4	4	6	3	4	4	3	4	6	6	5	5	6	5	5	3	4	5	4	3	3	4		2	2	1	3
4	4	4	3	3	4	4	4	3	3	2	4	4	3	3	4	4	4	5	4	4	4	4	4	4	4	4	3	3	5	2	4	4	5	3	3	4	4	4	3	3	4	3	5	4		2	2	1	3
6	6	6	4	4	4	5	4	4	4	4	4	4	3	4	4	4	4	4	4	5	4	5	4	4	5	5	5	5	3	3	4	5	5	4	5	4	4	5	2	4	4	5	3	4		2	1	1	2
5	4	5	4	4	4	4	3	3	4	2	5	5	2	3	5	5	6	4	3	4	4	5	6	5	5	4	4	4	5	4	4	4	4	4	3	3	5	3	4	3	4	3	4	4		1	2	1	4
5	3	4	4	4	6	5	4	4	4	3	4	4	3	4	5	5	4	4	4	4	5	5	5	5	5	5	4	5	4	5	5	4	5	4	4	4	4	3	4	4	5	3	5	4		1	2	1	6
4	4	4	5	4	5	5	4	4	3	4	2	1	6	4	4	4	3	2	2	3	3	4	6	5	4	5	5	5	1	3	4	5	5	4	5	4	5	3	4	4	5	2	2	2		2	3	1	6
5	5	5	5	4	4	4	5	4	5	4	4	3	4	4	4	4	4	4	4	4	4	4	4	4	4	4	4	4	4	5	4	4	4	4	4	4	4	3	4	4	4	4	4	4		1	4	1	7
3	4	4	4	3	4	4	4	4	4	4	2	1	6	4	3	4	2	3	3	4	4	4	4	4	3	5	4	4	3	2	4	4	5	4	4	4	4	1	6	3	2	1	1	2		2	2	1	5
4	4	4	4	4	3	4	4	4	4	3	3	3	4	4	3	4	4	4	4	4	3	4	4	4	4	3	3	3	2	1	4	4	5	3	4	4	4	4	3	4	3	3	4	3		2	1	1	3
5	4	4	3	4	6	4	5	5	3	4	4	3	4	4	4	4	3	4	4	5	5	4	5	5	3	4	4	6	5	5	5	5	4	5	5	4	5	3	4	5	3	4	3	4		2	3	2	7
4	3	4	4	3	5	4	4	4	1	3	4	3	4	3	4	4	4	3	4	3	4	4	3	4	4	4	4	4	4	5	4	3	4	4	4	4	4	4	3	3	4	4	3	4		2	3	2	2
6	6	6	5	5	4	5	4	4	4	4	4	4	3	4	4	4	4	4	4	4	4	5	3	4	4	4	4	4	5	4	6	5	5	4	5	4	4	4	3	4	4	4	4	4		2	2	1	4
5	4	5	3	4	5	4	5	5	1	4	4	3	4	3	5	4	4	5	4	4	5	4	4	4	4	2	2	4	4	4	3	4	5	3	4	5	4	3	4	4	3	4	5	4		2	2	1	4
4	4	4	3	3	3	4	4	4	4	5	2	2	5	4	4	4	4	4	3	3	4	4	5	4	4	3	4	3	3	4	4	4	5	5	5	4	4	3	4	4	3	3	4	4		2	3	2	5
3	1	3	3	3	2	2	2	2	1	5	3	3	4	2	3	3	3	3	2	1	4	2	5	3	2	2	2	4	3	4	2	2	2	5	6	2	4	1	6	3	3	4	3	3		2	4	2	4
5	4	4	3	4	3	4	4	4	3	5	5	3	4	4	4	4	4	4	4	5	5	5	4	4	4	4	4	4	4	5	4	4	4	5	5	4	4	3	4	4	4	5	5	5		1	1	1	1
4	2	3	5	4	5	4	2	2	2	4	2	4	3	5	2	5	4	1	3	3	3	3	4	3	3	3	4	4	1	2	2	2	3	4	4	4	4	2	5	3	5	4	2	2		1	2	1	5
4	1	1	6	4	2	1	3	3	1	1	1	1	6	1	3	2	1	1	4	6	2	2	6	2	2	2	1	5	6	6	1	1	1	5	4	2	6	1	6	3	5	1	5	2		1	2	1	3
3	4	3	4	4	4	4	4	4	3	3	4	3	4	3	3	3	3	4	3	4	3	4	4	4	4	4	4	4	5	4	4	4	4	4	3	4	4	3	4	3	4	3	3	4		2	2	1	4
4	3	4	3	4	3	4	4	4	3	4	3	3	4	4	1	4	4	3	3	4	1	3	4	4	4	4	4	5	1	5	4	4	4	4	4	4	4	3	4	4	4	1	4	2		1	3	1	6
5	5	5	5	4	4	4	5	5	4	4	4	3	4	5	4	5	4	4	5	5	4	4	5	5	5	4	4	4	4	4	5	5	5	4	4	4	5	3	4	4	4	5	3	4		2	2	1	4
2	5	4	4	4	5	5	5	5	1	5	3	2	5	4	5	5	4	3	4	5	4	5	4	4	4	3	4	5	5	5	6	6	6	6	6	6	6	1	6	6	4	5	4	2		1	5	2	3
5	5	3	4	4	6	5	5	5	4	5	3	3	4	4	3	4	3	4	4	4	5	5	6	4	4	3	4	4	2	4	4	4	4	4	5	6	5	3	4	4	5	4	5	3		2	2	1	4
2	4	4	4	1	5	5	3	4	2	3	5	2	5	4	5	5	6	3	1	3	6	5	4	4	5	5	5	5	2	6	5	4	4	3	4	3	4	3	4	4	4	4	4	4		1	1	1	3
6	5	5	5	4	4	5	4	4	5	4	4	4	3	4	4	4	4	4	5	5	5	5	5	5	5	4	5	5	5	5	5	5	4	5	5	4	5	4	3	4	5	4	5	4		2	2	1	5
5	4	4	6	4	2	4	4	4	4	5	3	3	4	5	1	3	2	2	3	4	1	3	5	5	4	4	4	3	3	4	5	5	5	4	5	3	3	2	5	4	4	4	2	3		1	3	1	5
5	4	5	3	5	5	5	5	5	3	5	4	4	3	4	5	5	5	5	5	6	4	4	4	5	5	5	5	5	5	5	5	5	5	4	5	4	5	2	5	5	5	5	5	5		1	5	2	7
4	6	6	5	4	6	6	4	4	5	6	6	1	6	6	6	3	5	3	3	4	5	5	5	5	6	5	6	6	3	4	5	5	5	6	6	3	4	2	5	6	3	4	1	3		1	2	1	5
4	4	4	4	4	4	4	4	4	4	4	4	3	4	4	5	5	5	5	4	4	4	4	4	4	4	4	4	4	4	4	4	4	4	4	4	4	4	4	3	4	4	5	5	5		1	4	1	7
3	6	5	5	4	1	6	6	5	1	3	1	1	6	4	4	4	6	6	6	6	6	6	6	3	6	6	3	4	1	6	5	5	6	3	4	4	6	1	6	6	1	4	1	4		2	2	1	4
5	4	4	4	4	3	4	3	3	3	4	4	4	3	4	4	3	3	3	4	4	3	4	4	4	4	3	3	3	4	4	4	3	4	4	4	3	3	3	4	4	3	3	3	3		2	2	1	5
5	5	4	6	4	2	4	2	3	5	3	1	2	5	5	2	4	2	1	3	5	2	5	3	5	4	4	4	5	2	4	5	5	4	3	4	3	3	1	6	2	4	3	6	3		1	2	1	5
5	4	5	4	4	4	4	4	4	4	4	3	2	5	4	3	3	3	3	4	4	4	4	4	4	4	4	4	4	3	3	4	4	4	4	5	4	5	3	4	4	4	3	4	3		1	2	1	2
6	6	6	5	6	6	6	6	6	4	6	4	5	2	5	5	4	5	5	6	5	5	5	5	6	6	5	5	5	5	5	6	6	5	6	6	6	6	4	3	5	5	5	5	4		2	3	1	6
5	5	5	4	4	4	4	4	4	1	4	3	4	3	3	4	4	4	4	4	5	4	5	4	4	4	4	3	4	3	4	4	4	5	4	4	4	4	3	4	4	4	3	3	3		2	3	2	3
5	4	4	6	3	3	5	4	4	4	4	4	2	5	5	4	4	3	1	4	4	4	4	5	4	4	5	4	5	3	4	4	4	5	4	6	4	4	3	4	5	5	4	3	4		1	2	1	4
4	6	6	6	5	2	5	6	5	3	6	3	6	1	4	1	2	4	4	2	4	1	5	4	4	4	4	6	5	1	4	4	4	4	4	6	4	4	3	4	4	6	3	4	4		1	3	1	6
5	5	5	5	4	5	5	5	5	3	4	4	5	2	6	4	4	4	4	4	5	4	4	5	5	5	5	5	5	5	4	4	5	3	4	4	4	5	5	2	4	4	4	4	4		1	4	1	6
3	4	3	4	3	4	5	4	4	3	4	5	3	4	4	4	4	4	4	3	5	5	5	4	5	4	4	4	4	3	4	5	5	5	4	5	4	4	2	5	4	5	4	3	4		2	1	1	3
6	6	6	5	4	5	5	5	4	4	4	4	2	5	4	4	4	4	4	5	5	4	5	4	4	5	5	4	5	3	4	5	4	5	4	4	5	4	3	4	4	4	4	5	4		2	1	1	2
5	4	5	5	3	3	5	5	5	4	5	4	5	2	5	4	4	3	3	3	5	3	5	3	5	4	4	5	4	4	4	4	4	4	4	4	5	4	4	3	4	4	4	2	3		1	2	1	5
4	4	4	5	4	5	4	4	3	3	4	3	2	5	4	4	5	2	3	4	4	4	4	5	5	4	3	4	4	4	5	4	4	4	4	4	5	5	2	5	4	3	3	5	3		2	3	1	7
5	6	4	6	4	4	4	5	5	4	5	1	1	6	1	4	3	4	1	6	6	4	6	6	6	4	6	6	6	1	6	5	3	6	4	3	6	6	2	5	4	5	4	5	4		1	3	1	6
4	4	4	3	1	4	4	4	4	2	4	5	1	6	4	4	3	4	3	3	4	4	4	4	4	4	4	4	4	4	4	4	4	4	4	5	4	5	3	4	4	5	4	1	4		2	1	1	2
2	4	3	5	3	4	4	3	4	3	4	4	3	4	5	3	2	4	3	2	5	2	4	3	4	3	3	4	5	4	5	4	4	4	4	6	3	4	2	5	4	3	2	4	4		1	3	1	5
5	1	2	4	4	4	4	4	4	1	4	1	3	4	1	4	3	3	2	3	4	3	5	4	3	4	1	3	4	1	3	5	4	5	3	4	4	4	1	6	4	3	3	3	3		2	2	1	4
4	4	4	5	3	4	4	4	4	3	3	3	3	4	4	3	4	4	4	4	5	4	4	5	5	4	4	4	5	5	4	5	5	4	3	4	4	4	3	4	3	5	3	5	3		2	3	1	6
3	2	4	5	5	5	3	5	4	2	4	3	2	5	4	4	4	3	2	4	4	5	4	5	5	5	4	5	4	4	6	5	5	5	5	5	5	4	1	6	6	4	5	5	2		2	4	1	7
5	4	4	4	4	4	3	4	4	1	3	3	2	5	2	4	3	4	4	4	4	4	4	2	3	3	3	3	4	4	4	2	4	4	3	4	5	4	1	6	4	4	4	2	4		2	2	1	6
4	4	4	5	3	4	5	5	5	2	4	2	3	4	4	3	3	3	3	4	4	4	4	4	4	4	2	5	4	4	5	4	3	5	4	4	5	5	1	6	3	3	3	2	3		1	3	1	7
5	5	5	4	4	4	5	5	5	4	4	3	3	4	4	5	5	2	3	5	6	5	5	4	4	5	5	5	5	3	5	5	5	5	4	4	5	4	3	4	5	4	4	5	4		1	1	1	2
6	5	5	5	5	5	4	5	5	4	5	4	4	3	4	4	4	5	4	4	4	5	5	4	4	4	4	4	4	4	4	4	4	5	4	5	4	4	4	3	5	4	4	3	4		2	1	1	2
5	4	4	5	4	4	5	5	5	4	5	3	3	4	4	4	4	4	3	5	4	4	4	4	4	5	5	4	4	3	4	4	4	4	5	5	5	5	3	4	4	4	3	2	4		1	3	1	7
3	3	4	3	3	4	4	3	2	3	3	4	2	5	3	4	4	4	4	4	4	4	4	4	4	4	4	4	3	4	3	4	3	4	3	3	3	4	2	5	3	3	4	2	4		2	2	1	4
6	5	6	4	4	3	6	4	4	3	4	4	4	3	4	4	4	4	4	3	4	3	5	5	4	4	4	4	4	4	4	4	5	6	4	4	3	4	5	2	4	4	4	3	4		2	2	1	4
6	6	6	4	4	5	5	5	5	4	4	3	5	2	4	2	5	4	2	4	6	4	6	6	5	6	5	5	5	1	5	6	6	6	4	5	5	5	4	3	4	4	2	3	4		1	2	1	4
4	4	4	5	4	5	3	4	3	2	3	3	2	5	3	3	3	3	2	2	5	4	3	3	4	3	1	2	5	3	4	4	4	5	3	2	4	4	3	4	3	4	4	3	3		2	3	1	2
5	4	5	4	3	5	5	4	4	4	2	4	3	4	4	3	3	4	4	4	5	5	3	4	4	4	4	4	4	5	5	4	3	5	3	3	5	4	4	3	4	4	4	3	4		1	2	1	2
5	4	4	5	3	4	5	4	4	5	4	3	1	6	5	4	4	4	2	5	5	5	4	6	6	5	1	3	4	2	5	4	4	3	4	4	4	4	1	6	4	2	3	2	2		2	3	1	6
5	5	5	4	4	3	5	5	4	4	3	4	5	2	4	4	4	4	3	4	5	4	5	5	5	5	4	4	4	3	4	4	5	5	3	4	4	4	4	3	4	3	4	5	4		2	2	1	3
5	3	5	6	1	4	4	3	3	4	2	1	1	6	6	3	3	1	3	3	3	4	3	2	5	5	5	5	3	3	3	4	4	4	5	5	2	4	1	6	3	1	3	3	2		1	2	1	5
4	6	4	4	4	4	4	5	5	6	3	2	1	6	4	4	4	6	4	3	4	4	5	5	4	4	4	5	4	4	5	4	4	5	2	4	3	4	2	5	4	5	3	3	4		2	1	1	3
5	2	3	3	4	5	4	3	4	4	3	2	1	6	1	4	4	6	4	5	4	4	6	4	2	3	5	2	6	3	5	4	3	6	4	3	4	5	1	6	3	3	4	1	6		2	1	1	2
4	5	5	5	4	6	6	5	5	5	5	3	5	2	5	5	4	4	3	4	4	4	4	5	5	3	5	5	4	6	5	5	6	5	4	5	5	6	3	4	5	6	4	4	4		1	2	1	2
6	6	6	6	6	6	6	6	6	3	6	4	4	3	5	5	5	5	4	4	5	5	6	6	6	6	6	6	5	5	6	6	5	6	6	5	5	6	3	4	5	4	4	3	4		2	3	1	4
3	6	5	5	3	4	5	4	4	5	4	2	2	5	4	3	3	3	2	3	4	3	5	5	6	5	3	4	4	4	5	5	3	5	3	4	5	5	1	6	5	5	4	6	2		1	1	1	3
4	4	4	5	1	5	4	3	3	1	1	1	1	6	1	4	3	3	2	4	4	3	4	3	4	4	4	3	4	3	3	4	3	4	1	3	3	3	1	6	1	3	4	1	3		1	3	1	6
4	4	4	4	4	3	4	4	4	3	4	3	2	5	4	4	4	4	4	3	4	4	4	4	4	4	4	4	4	4	3	4	4	4	4	4	4	4	3	4	4	4	4	4	4		2	3	1	3
5	5	4	4	4	4	5	5	4	4	5	4	2	5	4	4	4	4	4	4	5	4	5	5	4	5	4	4	4	4	3	4	4	4	4	5	4	4	3	4	4	4	4	3	4		2	1	1	2
2	5	4	4	2	5	4	4	4	3	3	5	3	4	6	4	5	2	2	2	6	6	4	6	6	5	5	6	4	2	5	5	5	6	4	5	4	5	2	5	4	4	4	6	5		1	2	1	4
4	3	4	4	4	4	4	4	4	1	3	4	3	4	4	2	4	4	3	4	4	4	4	4	3	4	4	4	4	4	4	4	4	4	3	4	4	4	3	4	4	4	4	5	4		2	3	1	7
5	4	5	4	4	4	5	5	5	3	4	4	5	2	3	4	4	4	4	4	5	4	5	4	4	5	4	5	5	5	4	4	4	4	3	4	4	4	3	4	4	4	3	3	4		2	2	1	5
3	4	4	4	4	5	3	5	5	4	4	2	3	4	4	4	3	3	3	3	5	4	5	5	4	2	2	5	4	1	4	5	4	4	3	4	3	4	2	5	3	3	3	1	2		2	2	1	4
6	6	6	3	3	4	6	5	4	1	4	2	1	6	3	3	4	3	3	4	6	4	6	5	5	5	6	4	4	4	4	6	4	6	6	4	4	4	1	6	4	6	3	1	4		2	1	1	3
1	2	3	4	3	4	2	2	2	2	3	2	2	5	2	4	3	2	3	4	5	6	4	5	3	4	1	3	2	3	4	3	3	4	4	4	2	5	2	5	2	4	2	4	3		2	1	1	2
4	4	5	5	3	2	4	2	2	1	1	1	2	5	1	4	1	2	4	4	4	4	3	3	4	4	3	3	2	5	2	1	1	1	1	2	2	4	2	5	2	5	2	1	3		1	2	1	3
5	5	5	5	4	3	5	3	3	4	5	5	3	4	5	4	4	5	4	5	4	4	5	5	5	5	5	5	5	5	5	5	6	5	4	4	4	4	4	3	5	5	5	4	4		1	2	1	4
5	5	5	5	5	5	5	5	5	5	5	5	5	2	4	5	4	5	5	5	5	5	5	4	4	5	5	5	5	5	5	5	5	5	5	6	5	5	3	4	5	4	5	5	5		1	4	1	1
5	5	5	3	3	5	5	5	5	1	4	3	3	4	3	3	3	3	3	3	6	4	5	6	5	5	5	4	5	3	5	3	4	4	5	4	4	5	2	5	5	5	2	5	3		2	1	1	4
6	6	6	6	6	6	6	6	6	2	4	4	1	6	3	5	3	4	4	6	6	6	6	4	4	5	6	6	6	4	2	4	4	6	4	4	4	4	3	4	4	4	4	4	4		2	1	1	2
5	5	5	4	5	5	5	4	4	4	5	4	3	4	3	4	4	4	4	3	5	3	5	4	4	5	5	5	4	4	4	4	4	4	5	5	4	5	3	4	5	5	4	4	4		1	1	1	2
2	3	4	5	3	2	4	4	4	4	4	3	3	4	3	4	4	3	2	3	5	4	5	4	4	3	3	3	3	2	3	4	3	4	3	4	4	5	3	4	3	4	3	3	3		1	3	1	6
5	3	4	6	3	4	4	5	4	4	3	3	3	4	4	4	4	3	3	4	4	3	4	4	4	4	4	4	5	3	4	5	4	5	4	4	3	4	2	5	4	5	3	2	3		1	3	1	5
3	2	3	4	3	4	4	3	4	3	3	3	3	4	3	2	2	2	3	2	3	2	4	4	4	3	3	4	3	3	3	3	4	3	4	4	4	4	2	5	3	3	3	2	2		2	2	1	5
3	5	4	6	4	5	4	4	5	4	5	1	2	5	5	2	4	1	2	1	6	4	5	4	4	3	2	4	5	5	3	5	4	5	5	6	3	6	2	5	5	3	4	2	3		1	3	1	5
4	1	1	5	1	1	1	4	1	1	3	1	1	6	1	4	1	4	4	1	1	6	2	5	1	1	1	2	3	1	1	1	1	1	4	4	1	5	1	6	1	1	1	2	1		2	2	1	3
1	1	4	6	3	6	5	6	6	3	4	2	3	4	4	5	1	3	2	3	5	5	5	6	5	5	5	4	5	3	6	5	5	5	4	5	5	5	1	6	5	2	2	3	1		2	3	1	6
5	2	5	5	4	5	5	4	4	4	4	4	3	4	4	5	5	4	3	3	5	4	5	5	5	5	5	5	4	5	5	4	4	5	4	3	5	4	2	5	3	3	3	2	4		2	3	1	4
5	3	2	4	4	5	2	3	3	1	4	4	3	4	4	4	4	4	3	3	4	3	4	5	4	3	3	3	5	4	5	2	2	3	4	4	4	4	2	5	4	4	3	4	4		1	5	2	7
4	4	4	3	2	5	5	4	4	4	5	4	3	4	4	5	4	4	4	3	5	5	5	4	4	5	3	5	4	2	5	5	4	5	4	5	4	4	3	4	3	4	3	5	3		1	1	1	3
5	5	5	5	4	4	5	5	5	4	5	5	3	4	5	4	4	4	4	3	5	5	5	5	5	5	5	5	4	3	3	2	5	5	5	5	4	4	4	3	5	4	3	4	4		2	2	1	4
4	2	5	4	5	2	4	4	4	1	5	1	2	5	2	4	4	4	5	4	4	4	6	5	4	5	5	5	5	5	4	6	6	6	4	5	4	6	3	4	5	4	3	1	4		2	4	1	6
4	4	5	5	4	4	5	4	4	4	4	3	3	4	5	4	4	4	3	4	5	5	4	5	5	5	5	5	4	3	5	5	5	4	4	4	4	4	3	4	4	4	4	4	4		2	2	1	4
5	4	4	3	3	3	4	3	3	3	3	3	3	4	3	3	3	3	4	4	4	4	4	4	4	4	4	4	3	3	2	4	4	4	3	4	3	4	3	4	3	4	4	3	3		2	2	1	4
4	3	5	3	4	5	4	5	4	1	3	4	4	3	3	4	5	5	4	4	5	4	5	4	4	4	4	3	4	2	4	4	4	4	2	2	4	4	3	4	3	4	4	5	4		1	4	1	4
5	4	6	4	4	6	5	6	6	3	3	4	3	4	1	5	3	4	4	4	5	5	4	2	2	5	2	4	5	3	5	4	5	5	5	4	6	4	4	3	4	5	5	5	5		1	1	1	1
6	3	5	4	4	4	4	4	4	3	4	3	3	4	4	3	5	4	4	4	5	4	4	5	5	4	3	5	4	5	4	5	5	4	4	4	4	4	2	5	4	4	4	3	4		2	4	1	7
6	5	6	3	3	5	5	4	4	3	2	2	3	4	3	3	4	2	4	5	5	4	5	4	4	5	4	5	3	1	5	4	5	5	3	3	5	4	3	4	2	3	3	5	3		2	1	1	2
5	5	5	4	5	4	4	4	4	3	4	4	3	4	4	4	4	4	4	4	4	4	3	3	4	4	3	3	5	4	4	4	4	5	4	5	4	4	3	4	5	4	4	4	4		2	1	1	2
6	5	6	4	4	5	6	3	4	1	5	4	5	2	1	3	5	5	4	4	6	6	6	6	3	6	6	6	6	6	6	4	4	6	5	5	4	5	3	4	6	4	4	3	4		2	3	1	4
3	2	1	6	1	4	4	2	2	6	1	1	1	6	2	1	4	1	1	4	6	4	1	5	5	2	4	5	4	1	3	1	1	1	6	4	2	3	1	6	1	1	1	4	1		2	1	1	2
5	5	5	4	1	6	5	4	4	2	1	2	2	5	3	3	4	2	4	5	5	4	4	4	4	5	5	5	4	3	4	5	5	5	1	3	4	4	2	5	2	5	3	3	3		2	2	1	4
5	4	4	4	4	3	4	4	4	2	4	4	5	2	6	4	4	4	4	4	4	3	3	5	4	4	4	4	4	4	4	4	4	4	4	4	3	4	2	5	3	4	4	4	4		1	3	1	5
5	4	5	4	2	4	5	2	2	1	1	4	6	1	1	2	4	6	1	4	4	3	3	6	4	5	5	5	5	3	5	3	4	3	1	2	2	4	2	5	2	4	4	6	4		1	3	1	6
5	6	5	4	3	5	5	5	4	4	3	3	3	4	4	5	4	3	3	4	5	5	4	5	4	4	4	4	5	4	3	4	4	3	4	4	4	4	3	4	4	3	3	2	4		1	1	1	4
5	5	5	4	4	3	4	5	5	3	3	3	3	4	4	4	4	4	4	4	4	4	4	4	4	4	5	4	4	4	5	4	4	5	4	4	4	5	1	6	4	4	4	4	4		1	1	1	2
5	4	5	6	4	2	5	4	4	3	4	3	3	4	4	4	3	1	1	4	4	4	4	4	4	4	4	2	4	3	5	4	4	4	5	5	4	4	1	6	5	3	4	3	3		2	2	1	4
4	4	3	3	4	4	5	4	4	3	4	3	3	4	3	4	4	4	4	4	5	4	4	4	4	5	4	4	4	4	4	4	4	4	4	4	4	4	3	4	4	4	4	3	4		2	2	1	4
4	4	3	4	4	3	4	4	4	4	4	4	5	2	4	4	3	4	2	4	5	4	4	5	5	4	5	5	4	4	4	4	4	4	4	4	4	4	2	5	4	4	4	3	4		2	2	1	4
5	5	4	5	3	4	5	4	4	4	3	2	2	5	2	2	2	1	1	4	6	2	5	3	5	5	6	5	5	1	2	5	5	5	3	2	4	3	1	6	3	5	1	6	2		1	2	1	4
3	3	3	4	4	2	3	3	2	1	5	1	1	6	4	3	2	2	3	4	5	2	4	6	4	4	5	4	4	4	5	4	4	1	4	5	3	5	1	6	5	3	2	5	3		1	4	1	7
5	3	4	5	4	4	4	4	4	3	4	3	3	4	4	3	4	3	3	4	5	4	4	6	6	5	5	5	5	3	5	4	4	4	3	4	4	4	3	4	4	4	4	2	4		1	2	1	4
5	5	5	4	4	4	4	5	5	3	4	4	4	3	4	4	4	4	3	4	4	4	5	4	4	4	4	4	5	4	4	4	4	5	5	4	5	5	4	3	4	4	4	3	4		2	1	1	2
2	2	1	5	2	1	2	2	2	1	3	2	1	6	1	2	2	2	2	1	1	3	2	3	3	1	1	2	3	3	3	3	3	3	2	4	1	4	1	6	2	3	1	3	1		1	4	1	5
5	6	5	2	4	5	4	6	6	4	5	5	5	2	3	5	2	5	5	4	5	5	4	2	3	4	4	3	5	5	4	5	5	5	5	5	5	4	4	3	4	4	4	3	5		2	1	1	1
5	4	5	4	4	4	4	4	4	3	4	4	3	4	4	4	4	4	4	4	6	6	5	5	4	5	5	5	5	3	5	4	4	5	5	5	5	5	3	4	5	4	4	4	4		2	1	1	2
5	4	5	4	4	4	5	5	4	3	4	2	4	3	3	4	4	4	4	4	5	5	4	4	4	5	3	4	5	3	4	4	4	4	4	4	4	4	3	4	4	4	4	3	4		2	4	1	6
5	5	5	4	4	6	5	5	6	3	4	3	5	2	4	4	4	4	3	4	4	5	4	3	4	4	3	4	5	5	5	5	5	5	4	4	6	5	3	4	4	4	4	3	4		2	3	1	7
5	5	5	5	4	5	5	5	4	3	4	1	2	5	5	3	3	2	3	4	4	3	5	6	4	4	5	5	4	4	5	5	5	5	4	5	5	5	1	6	5	4	3	4	2		1	3	1	6
5	5	4	4	4	5	5	4	4	3	4	3	3	4	3	5	3	3	2	4	4	4	4	4	4	4	4	4	4	2	5	4	4	5	3	4	4	4	3	4	4	2	5	2	4		2	2	1	4
6	6	6	6	4	6	6	6	6	4	4	3	1	6	4	5	4	4	3	6	6	6	6	3	5	6	6	4	6	4	6	6	6	6	5	5	6	6	2	5	5	5	5	2	4		2	1	1	2
6	5	6	5	6	6	6	6	6	4	5	3	3	4	4	4	4	4	4	6	6	6	5	4	5	6	6	3	6	3	5	5	6	6	4	6	6	6	3	4	5	4	3	6	4		2	2	1	3
4	3	3	6	4	1	2	4	4	1	5	1	1	6	6	3	1	1	1	4	5	5	4	6	5	3	5	3	4	3	4	4	4	4	4	4	3	6	2	5	4	5	1	3	1		1	3	1	2
6	6	6	6	6	6	6	6	6	6	6	6	1	6	6	6	6	6	6	6	6	6	6	6	6	6	6	6	6	6	6	6	6	6	6	6	6	6	1	6	6	6	6	6	6		2	1	1	2
5	6	5	5	4	4	4	5	5	4	4	4	4	3	4	4	5	5	5	5	5	5	6	5	5	4	4	6	5	3	5	6	5	6	4	5	5	5	3	4	5	5	5	5	5		2	1	1	1
5	5	5	4	4	4	5	4	4	2	3	3	3	4	2	4	3	3	4	4	4	4	5	3	4	5	4	5	5	3	4	3	4	5	4	4	4	4	3	4	4	3	4	3	4		1	4	1	7
5	4	5	4	3	4	5	5	5	5	4	4	4	3	5	5	4	4	3	5	5	4	5	5	5	5	5	5	4	3	4	5	5	5	4	4	5	5	3	4	4	3	4	5	4		2	3	1	6
5	5	5	4	3	6	6	5	6	3	4	5	5	2	3	5	4	5	5	5	4	5	5	5	4	5	5	4	5	4	4	5	5	5	4	4	6	5	4	3	4	5	5	6	5		2	1	1	3
5	4	5	5	4	5	4	5	5	5	5	2	3	4	5	5	4	3	3	4	4	6	5	5	5	4	3	4	5	4	4	5	4	5	5	5	5	5	3	4	4	4	4	3	4		1	2	1	5
6	6	6	4	4	4	6	5	5	1	2	4	6	1	4	4	4	5	5	4	6	5	5	6	5	6	5	6	5	4	4	6	5	5	5	4	5	6	4	3	4	4	4	6	5		1	4	1	4
4	4	4	4	5	5	5	4	4	3	4	4	3	4	4	3	3	4	1	3	6	5	5	5	5	5	5	4	4	4	5	5	5	5	5	5	5	5	3	4	5	4	4	4	4		2	3	2	6
3	4	5	5	4	5	4	5	3	2	4	4	3	4	4	2	2	5	4	4	5	2	5	5	5	4	4	4	4	3	4	4	4	5	4	5	4	5	3	4	4	4	4	4	3		2	3	2	5
5	4	6	4	4	6	6	4	4	6	6	6	3	4	6	3	6	6	5	5	6	6	5	6	6	6	6	4	5	6	4	6	5	4	3	4	4	5	5	2	3	4	4	5	5		1	2	1	3
5	4	4	3	3	4	3	5	5	2	3	3	3	4	3	4	4	5	4	3	4	3	4	4	4	3	3	4	4	4	4	4	3	4	4	5	4	4	3	4	3	3	4	3	3		2	3	1	7
4	3	5	6	3	6	4	4	4	3	4	2	1	6	3	3	4	1	3	1	3	2	5	5	3	4	1	3	3	2	3	4	4	4	5	4	4	6	1	6	2	2	1	1	3		2	2	1	3
5	5	5	4	5	5	5	5	5	4	4	5	6	1	4	4	4	4	4	4	4	4	5	5	4	5	5	5	4	3	2	4	4	6	4	4	4	5	5	2	4	4	4	5	4		1	1	1	3
5	5	4	3	4	3	4	4	4	2	4	1	1	6	4	3	3	3	3	2	4	3	3	3	4	3	1	1	5	3	5	5	3	4	5	6	4	5	1	6	3	5	1	3	3		2	3	1	7
2	3	2	4	4	4	5	4	4	3	5	4	4	3	4	3	3	3	4	4	4	4	4	5	4	5	4	5	4	4	3	4	4	4	5	5	4	5	3	4	4	4	3	3	3		2	4	1	7
1	4	3	3	3	6	6	4	4	2	4	5	2	5	3	3	3	5	5	5	4	6	6	6	6	6	4	4	5	4	4	6	6	6	1	6	6	6	3	4	5	6	4	3	4		2	2	1	4
2	1	4	4	3	2	4	4	3	3	4	1	3	4	3	4	2	3	4	2	3	4	2	5	3	2	3	4	4	3	4	2	2	2	5	5	4	4	1	6	4	4	3	3	3		1	1	1	4
4	5	4	5	4	2	4	4	4	4	4	3	4	3	4	2	2	4	4	2	4	2	4	4	4	4	3	4	4	3	4	4	3	3	2	4	3	4	2	5	2	3	2	3	3		1	1	1	2
4	4	4	3	4	4	5	4	3	1	4	5	4	3	4	3	3	4	2	3	4	4	5	4	4	4	4	4	2	2	4	4	4	5	4	6	4	5	3	4	4	4	3	2	3		2	4	2	3
4	4	4	4	4	4	4	4	4	3	4	4	3	4	4	4	4	4	4	4	4	4	4	4	4	4	4	4	4	4	4	4	4	4	4	4	4	4	3	4	4	4	4	5	4		2	1	1	4
4	4	4	6	3	6	5	4	4	2	6	1	2	5	5	5	6	3	2	5	5	3	2	5	5	5	5	4	4	4	6	4	3	4	5	4	4	5	2	5	4	4	1	1	5		1	3	1	4
4	6	4	4	4	2	4	4	4	3	4	4	2	5	4	4	4	4	3	4	4	4	4	5	5	4	4	5	4	3	2	4	4	4	4	4	4	4	3	4	4	4	4	3	4		1	2	1	2
5	6	6	3	1	3	6	4	4	3	1	4	6	1	3	4	3	4	4	5	5	4	5	6	6	5	6	6	4	4	3	5	5	3	4	3	4	5	4	3	2	3	4	6	4		1	1	1	3
3	3	3	5	3	4	3	4	4	3	3	2	2	5	4	3	4	2	2	4	4	4	5	5	4	3	2	4	4	1	4	4	4	4	2	4	5	4	1	6	4	4	2	2	3		1	2	1	4
6	6	6	5	5	6	6	6	6	2	5	2	2	5	4	5	5	5	3	5	6	5	5	5	5	5	5	4	5	5	5	5	5	5	4	5	5	5	2	5	5	5	5	4	5		1	3	1	5
3	3	4	3	4	3	4	4	3	1	5	3	3	4	3	4	3	4	4	3	4	4	4	4	4	3	3	4	4	4	4	4	4	4	5	5	3	4	3	4	4	4	4	3	4		2	4	1	3
4	6	4	5	2	5	4	4	5	5	5	2	3	4	3	6	4	3	2	5	6	6	4	4	3	2	4	4	5	4	6	3	3	4	3	5	2	5	1	6	4	2	4	1	3		1	1	1	3
5	5	5	6	4	3	4	4	4	4	4	4	4	3	6	2	5	5	2	5	4	2	4	1	6	3	3	5	5	4	4	5	5	5	3	4	4	5	3	4	4	3	1	3	3		1	3	1	5
5	5	5	4	5	5	5	4	4	1	4	5	3	4	4	4	3	5	5	4	5	4	5	4	4	5	5	4	4	4	3	4	4	5	5	5	4	5	4	3	4	4	4	4	3		2	4	2	5
5	4	5	5	4	4	4	4	4	4	4	4	4	3	5	3	3	4	3	4	5	4	4	5	5	5	4	4	4	4	3	4	4	4	4	4	3	4	3	4	4	4	4	5	4		1	2	1	2
2	4	6	3	5	5	6	6	6	3	4	3	4	3	4	4	4	3	4	5	3	5	5	4	4	6	4	2	4	5	1	6	6	6	6	6	6	5	5	2	5	4	4	2	3		2	2	1	4
5	5	5	3	3	4	4	4	4	5	3	4	5	2	4	4	3	1	4	4	3	5	5	4	4	4	4	5	5	5	4	4	4	5	4	4	4	4	1	6	4	2	6	6	4		2	1	1	1
6	6	6	6	6	6	6	6	6	2	6	4	1	6	3	4	5	4	4	4	4	4	4	4	4	4	4	4	4	4	4	5	4	4	5	5	5	5	1	6	4	5	4	3	4		1	1	1	1
5	5	5	4	4	4	5	5	5	3	4	4	3	4	5	4	4	4	4	4	5	4	4	5	5	4	4	4	4	5	5	5	5	5	5	5	5	5	3	4	5	4	5	4	4		2	3	2	3
4	5	6	4	4	6	5	6	6	3	4	4	3	4	4	3	5	4	4	4	6	5	6	4	5	4	4	5	3	4	3	4	5	6	3	4	6	5	3	4	4	4	5	4	4		2	1	1	4
5	4	5	4	4	5	4	4	4	4	4	4	3	4	4	3	3	4	3	3	5	4	5	5	4	4	4	5	5	3	4	4	4	4	4	4	4	4	3	4	4	4	4	3	3		2	1	1	3
5	5	3	3	3	4	2	4	4	3	3	4	3	4	3	3	4	6	3	2	5	4	4	5	4	5	4	4	4	4	2	5	4	4	4	4	4	5	3	4	4	4	5	5	5		1	1	1	3
5	5	5	5	4	4	5	5	5	2	3	5	5	2	3	3	4	4	4	4	4	4	5	4	5	5	5	5	5	4	4	5	5	5	4	5	4	4	5	2	4	4	4	6	4		2	1	1	2
4	5	3	5	4	5	4	4	4	4	4	3	3	4	4	3	3	3	3	4	4	4	5	5	4	4	4	4	3	5	5	5	4	5	3	4	4	5	3	4	4	4	3	3	4		1	2	1	4
5	5	5	5	5	5	5	5	5	3	5	6	6	1	4	4	4	4	5	5	5	5	5	6	6	5	5	6	5	6	6	6	6	5	5	5	5	5	4	3	4	5	5	3	4		2	2	1	2
6	6	6	6	3	4	5	4	4	3	3	2	2	5	4	2	3	4	5	4	4	2	5	5	5	5	5	5	5	2	5	5	5	5	5	5	4	5	2	5	4	5	5	2	4		2	2	1	2
4	5	4	5	3	2	4	5	4	1	4	3	2	5	3	4	4	3	1	4	4	4	4	4	4	4	3	4	4	1	4	4	4	4	3	4	5	5	2	5	4	4	3	4	4		2	2	1	4
6	3	5	5	3	2	5	4	3	2	3	4	1	6	4	3	4	4	3	4	4	3	4	5	4	5	5	5	3	2	3	4	4	4	2	3	2	4	2	5	4	2	3	2	3		2	3	1	7
5	6	6	6	4	5	6	6	6	6	6	4	5	2	5	4	6	6	4	6	6	3	6	6	6	6	6	6	5	6	6	5	5	6	6	6	5	6	2	5	6	5	5	5	6		2	3	1	7
4	4	6	6	1	1	6	4	4	4	3	1	1	6	6	6	6	1	1	3	6	4	6	6	6	6	6	6	6	1	3	6	3	6	6	4	4	4	1	6	4	4	1	6	1		2	2	1	3
4	4	3	6	6	4	2	4	4	1	6	1	1	6	5	4	4	1	1	3	4	4	4	2	5	2	3	4	5	1	5	4	4	4	4	4	4	6	1	6	6	6	1	1	4		1	4	1	7
3	3	3	6	4	4	4	4	4	1	4	3	3	4	5	4	3	3	2	3	4	4	4	4	4	3	4	4	4	3	5	4	4	4	4	4	4	4	3	4	4	4	4	5	3		1	4	1	2
5	5	4	4	3	4	5	4	4	3	4	2	3	4	2	3	3	3	3	3	5	4	5	5	4	4	4	3	4	2	4	5	5	4	3	4	3	3	2	5	3	1	2	2	2		2	2	1	4
5	4	5	5	5	5	4	4	4	1	5	5	3	4	4	5	4	5	4	4	4	5	2	5	5	4	3	3	4	5	4	4	3	3	5	5	5	5	3	4	4	5	3	3	5		2	4	2	5
4	4	4	4	4	4	4	5	4	3	4	4	3	4	4	3	4	3	4	4	4	4	4	4	4	4	4	4	4	3	4	4	4	4	4	4	4	4	3	4	4	4	4	4	4		2	3	1	7
5	4	4	4	4	4	4	4	4	3	3	3	1	6	3	2	3	4	3	4	3	3	3	4	3	3	3	3	5	1	3	4	4	5	4	4	4	4	1	6	3	3	2	2	3		2	2	1	4
5	5	4	4	4	4	4	4	4	3	4	4	3	4	4	5	4	5	4	5	5	5	5	5	4	4	4	4	4	4	4	4	4	4	4	4	4	5	3	4	4	4	5	4	4		2	2	1	5
5	4	4	4	3	2	4	4	4	1	3	3	1	6	4	5	5	4	4	3	5	5	6	4	4	5	2	4	4	1	4	4	5	6	4	4	4	4	3	4	4	4	4	3	4		2	2	1	3
6	6	6	3	2	6	6	4	4	1	1	1	4	3	1	4	4	6	4	6	6	6	6	4	5	5	1	1	6	6	4	6	1	6	3	3	4	4	1	6	2	6	6	6	6		2	3	2	2
5	5	5	4	4	3	4	4	4	4	4	4	4	3	4	3	5	4	4	4	3	4	4	4	5	4	4	4	4	4	4	4	4	4	4	4	3	4	3	4	4	4	3	3	4		1	2	1	5
3	3	3	5	4	4	3	4	4	3	4	4	3	4	4	3	4	5	3	3	4	4	4	4	4	3	3	3	4	3	4	4	4	4	3	4	4	4	3	4	3	3	3	4	4		2	3	1	7
5	5	5	3	4	4	4	6	6	3	5	4	5	2	4	4	5	4	5	4	5	4	5	4	4	4	3	3	4	4	4	5	4	6	5	6	6	5	5	2	5	5	4	5	5		2	1	1	1
4	5	3	4	3	4	3	5	4	3	3	2	1	6	3	4	3	4	4	3	3	4	5	4	4	2	3	3	5	3	5	4	3	4	5	4	4	5	1	6	5	6	4	1	3		1	1	1	2
5	5	5	6	4	5	5	4	4	4	5	3	3	4	6	4	4	6	3	4	6	6	5	6	5	4	6	6	5	3	3	4	4	5	4	5	4	5	3	4	4	4	3	3	4		1	2	1	4
4	4	5	6	5	6	5	4	4	3	4	3	3	4	6	3	4	4	4	4	5	4	4	6	5	4	4	4	4	4	4	4	4	5	5	5	4	5	3	4	5	4	4	5	4		2	3	1	4
6	4	4	5	4	4	5	4	4	3	4	3	2	5	4	4	4	4	4	4	4	4	4	4	5	4	3	4	4	4	3	5	5	5	3	4	4	4	3	4	3	4	3	3	4		2	2	1	3
6	6	6	4	4	5	5	4	4	4	5	5	3	4	4	5	4	4	5	5	5	5	5	3	4	5	4	4	5	3	4	5	5	6	4	4	5	4	4	3	5	4	5	4	4		1	1	1	1
4	4	4	4	3	5	4	4	4	3	4	4	3	4	3	4	4	4	3	4	4	4	3	4	4	3	4	4	3	5	4	4	3	3	5	5	4	4	2	5	4	5	4	5	3		2	1	1	3
5	4	5	3	3	3	4	4	4	4	3	4	4	3	4	4	4	4	4	5	4	4	3	4	5	4	4	3	5	5	5	4	4	4	4	3	4	4	4	3	3	4	3	5	4		1	1	1	2
6	4	4	6	4	4	6	4	4	2	4	4	5	2	4	3	4	4	3	4	6	5	4	4	4	5	4	5	5	5	5	5	5	4	4	4	5	5	2	5	4	4	4	5	4		1	4	1	4
4	4	4	4	4	5	5	4	4	4	4	3	4	3	4	3	3	3	3	3	4	3	5	5	4	3	3	4	4	3	4	5	5	5	4	4	4	4	3	4	4	4	4	4	3		2	3	1	7
6	5	5	4	4	3	6	5	5	2	4	4	3	4	4	3	5	6	4	6	6	6	5	4	4	4	5	5	4	4	4	4	4	6	4	5	5	4	3	4	4	5	5	3	5		2	2	1	4
6	6	6	3	4	4	5	5	5	4	4	4	3	4	4	5	5	5	5	5	5	5	4	4	4	5	3	3	5	3	4	4	4	4	4	4	5	4	4	3	4	5	4	4	5		2	1	1	1
4	5	4	3	4	3	4	5	4	2	3	4	3	4	4	4	4	3	3	3	4	4	5	4	3	4	3	3	3	4	4	4	5	5	4	4	3	4	3	4	3	4	4	4	4		2	1	1	3
4	4	5	4	4	2	4	5	5	3	4	3	3	4	4	3	4	4	4	5	5	3	4	4	4	4	3	4	4	3	1	4	5	5	2	4	4	5	3	4	4	4	4	3	4		2	1	1	2
5	3	4	3	4	5	6	5	5	3	4	5	4	3	5	4	4	5	4	4	4	4	4	5	5	5	4	4	4	5	5	6	6	6	5	4	5	5	3	4	5	4	4	5	4		2	4	2	7
5	1	5	3	3	4	4	3	3	1	4	5	2	5	1	1	5	1	4	1	5	1	1	5	5	1	1	1	5	4	5	1	1	4	4	4	3	4	2	5	4	5	1	5	2		1	3	1	7
5	4	5	5	4	6	5	4	5	4	6	5	4	3	5	3	2	2	2	2	6	5	5	4	5	5	5	4	5	4	6	4	4	5	6	4	4	6	3	4	4	5	4	4	4		1	2	1	5
6	5	5	4	4	6	6	5	5	3	4	4	3	4	4	4	4	5	4	4	5	5	4	5	5	4	4	3	5	5	5	5	4	5	4	6	5	5	3	4	4	4	5	5	5		1	5	2	2
4	4	4	5	4	3	4	4	4	4	3	4	2	5	4	4	4	4	4	4	6	3	4	4	5	6	4	3	4	4	1	5	5	5	4	3	4	5	3	4	3	4	4	6	4		1	1	1	2
5	6	6	5	5	6	6	6	6	4	6	3	2	5	4	5	5	5	5	4	6	6	6	4	4	6	6	6	5	5	6	6	5	6	6	6	6	6	3	4	5	5	6	3	6		2	2	1	3
4	5	5	4	4	4	4	5	4	4	4	3	3	4	4	4	4	3	4	4	4	4	4	4	4	4	4	4	4	4	4	4	4	4	4	4	4	4	3	4	4	4	4	4	4		1	1	1	1
3	4	4	5	3	2	4	4	4	1	3	2	2	5	4	3	3	1	3	3	2	4	4	4	5	2	1	2	3	1	4	4	4	4	4	4	4	4	1	6	3	2	1	2	2		2	2	1	3
4	3	4	4	4	4	4	4	4	4	3	2	2	5	3	3	4	4	4	4	3	4	4	4	4	4	4	4	4	4	4	4	4	4	3	4	4	4	3	4	4	4	3	2	3		2	2	1	4
6	4	4	4	4	6	5	5	5	3	5	6	4	3	4	4	4	4	4	4	4	4	4	4	4	4	5	5	5	5	5	5	5	5	5	5	5	5	3	4	4	4	5	5	6		2	5	2	6
4	4	4	6	4	5	3	4	5	4	4	2	2	5	4	4	3	3	4	4	4	4	4	4	4	4	3	4	4	4	4	4	4	4	5	5	3	4	2	5	4	4	4	3	3		1	1	1	3
5	3	4	4	3	4	4	3	3	3	3	3	3	4	3	4	3	4	3	4	4	4	4	5	4	4	4	4	4	2	4	4	4	4	3	4	3	3	3	4	3	4	3	4	3		2	2	1	4
4	4	3	3	4	2	3	3	2	3	4	4	2	5	3	1	4	5	5	4	4	4	4	5	5	3	2	5	3	4	4	4	4	5	5	4	2	5	2	5	4	3	4	4	4		2	3	2	5
2	1	1	6	4	4	5	1	1	1	4	1	1	6	5	1	1	1	1	2	1	1	4	6	6	4	1	2	1	1	3	5	4	5	4	4	1	5	3	4	4	4	1	6	2		2	2	1	2
4	4	5	5	3	5	5	4	4	4	5	2	2	5	5	4	2	3	2	4	6	6	5	6	5	5	5	5	5	5	5	5	5	5	6	6	3	6	2	5	3	5	5	2	3		2	2	1	3
2	2	3	5	2	1	6	4	4	2	6	1	1	6	6	1	2	2	1	1	6	2	3	6	6	6	6	6	4	1	2	6	5	3	6	6	2	5	1	6	4	5	1	1	2		1	3	1	6
6	5	5	3	3	5	5	3	3	1	3	5	3	4	4	4	5	5	4	4	4	2	4	5	4	4	3	3	4	3	3	4	3	4	3	3	3	4	4	3	3	3	4	4	4		2	3	2	3
6	4	4	2	4	4	4	5	5	3	4	3	5	2	4	4	3	3	4	3	4	4	3	3	3	4	2	3	5	4	4	4	4	5	4	5	5	4	4	3	4	4	3	4	4		1	1	1	1
5	5	5	5	4	5	6	4	3	3	4	4	3	4	3	3	4	4	3	4	4	5	4	5	4	5	3	4	4	4	4	4	5	4	4	4	3	5	3	4	4	4	3	4	4		2	2	1	5
5	4	4	4	4	4	4	5	5	4	4	3	2	5	4	3	4	3	3	4	5	4	5	4	4	5	5	4	3	2	4	4	5	5	5	4	5	5	3	4	4	4	3	3	3		2	2	1	4
6	6	5	3	4	5	5	5	5	2	4	4	4	3	3	4	4	5	5	4	5	4	5	4	4	4	4	4	4	4	4	4	4	5	4	4	4	4	4	3	4	4	4	4	4		2	2	2	2
5	4	4	5	4	4	4	4	4	4	4	4	3	4	4	4	4	4	4	4	4	4	4	4	4	4	5	5	4	4	4	4	4	4	4	5	4	4	3	4	4	4	4	3	4		2	3	1	6
4	3	4	4	4	6	4	3	3	3	4	3	3	4	4	4	4	4	4	4	4	4	4	4	4	4	4	4	4	1	3	4	4	4	3	4	4	4	4	3	4	3	3	3	4		2	3	1	6
6	4	5	3	3	4	4	4	4	1	2	4	3	4	3	2	4	5	2	6	5	6	6	4	5	4	3	5	3	3	5	5	5	6	4	4	4	4	2	5	4	4	3	3	3		2	4	2	5
2	3	4	4	3	4	4	2	2	3	3	2	4	3	4	2	2	4	4	2	4	4	5	3	3	3	4	2	4	4	4	2	4	3	3	4	2	4	3	4	2	3	3	2	4		1	2	1	4
5	4	4	5	5	5	4	6	6	2	6	5	3	4	3	5	3	5	4	4	4	5	4	4	4	4	4	5	5	5	5	5	4	5	6	4	6	4	3	4	4	5	3	3	4		1	4	1	5
5	5	5	5	4	4	5	4	4	3	3	3	3	4	4	4	3	3	3	3	4	4	5	3	4	4	4	4	5	3	4	4	4	4	3	5	4	5	3	4	4	3	4	4	4		2	2	1	4
2	4	3	4	3	2	2	4	4	1	4	3	2	5	2	2	5	5	4	4	5	5	4	4	3	3	4	5	5	4	5	4	3	5	5	5	4	5	2	5	4	5	2	3	3		1	1	1	2
3	3	3	4	4	4	4	4	4	4	4	4	2	5	4	4	4	4	4	4	4	4	3	5	4	4	4	5	4	2	4	3	3	3	4	4	3	4	1	6	3	4	4	3	4		1	2	1	4
3	4	5	5	4	5	5	4	4	4	4	3	3	4	5	3	5	4	4	4	5	3	4	4	4	4	4	4	4	3	4	4	4	4	4	4	3	4	2	5	4	4	3	3	3		1	3	1	5
3	3	3	4	4	4	4	4	4	3	4	4	4	3	3	3	3	3	4	3	3	3	4	4	4	4	4	4	4	3	2	4	4	4	4	4	4	4	4	3	3	4	4	3	3		2	3	1	1
6	5	6	6	4	5	6	5	5	4	6	5	5	2	4	5	5	4	4	6	6	5	6	5	5	6	5	6	5	4	5	5	6	6	6	6	5	6	3	4	5	5	5	6	5		2	1	1	2
5	4	4	5	5	6	5	5	5	1	4	3	2	5	4	3	2	4	2	4	5	4	2	5	5	5	5	3	4	4	5	3	4	3	5	4	5	5	2	5	5	4	4	3	2		1	4	1	7
5	4	5	4	5	5	5	4	4	3	4	4	2	5	4	4	4	4	4	5	5	4	4	4	4	5	4	4	5	5	5	4	4	4	4	4	4	4	3	4	4	4	4	3	5		1	2	1	4
5	5	6	3	4	6	5	6	6	1	5	4	2	5	4	6	6	6	6	6	6	6	6	5	5	6	3	6	6	5	4	5	4	5	5	6	6	6	3	4	6	5	6	3	6		2	4	1	5
4	4	4	5	4	4	4	4	4	3	3	2	3	4	4	4	3	4	2	4	4	4	4	5	5	4	4	4	5	3	5	5	4	4	4	4	4	4	3	4	4	4	4	3	3		2	2	1	5
5	6	5	5	2	6	3	4	3	1	1	1	4	3	1	1	1	3	1	1	4	1	6	4	5	3	1	2	5	1	6	5	4	4	5	4	4	5	2	5	2	1	3	4	3		2	3	1	5
3	4	4	3	4	3	5	4	4	1	3	4	3	4	4	3	3	5	4	3	4	3	5	4	4	4	5	4	4	4	5	5	5	5	5	4	3	4	3	4	4	4	3	3	5		2	2	2	4
2	2	2	3	5	5	4	5	5	2	3	4	3	4	4	5	5	6	5	4	5	4	3	5	5	3	2	3	4	5	4	4	4	4	4	4	5	4	3	4	5	4	4	4	5		1	3	1	7
5	4	5	4	4	5	6	5	5	3	3	2	2	5	3	1	4	2	1	4	4	2	5	2	1	4	1	1	1	3	4	6	6	5	4	6	4	5	1	6	3	3	1	6	1		2	2	1	6
5	5	5	5	4	3	5	4	4	3	3	5	5	2	4	5	4	5	3	5	5	5	5	5	4	4	5	4	5	3	4	5	5	5	4	4	4	5	3	4	4	4	4	3	4		2	2	1	4
6	6	6	4	4	5	6	6	6	2	4	4	5	2	2	5	3	5	4	5	6	5	5	4	4	6	5	5	4	5	5	6	6	6	6	5	6	6	6	1	4	6	4	2	4		1	2	1	1
4	5	4	2	4	3	4	4	4	4	4	4	3	4	3	4	4	4	4	4	4	4	5	4	4	4	4	4	4	4	4	4	4	5	4	3	4	4	4	3	4	4	4	4	4		2	3	2	5
5	5	5	3	5	6	6	6	6	2	6	5	3	4	5	4	4	6	5	5	4	5	5	6	6	6	4	5	6	5	6	6	6	6	6	6	6	6	3	4	5	5	5	3	6		2	4	2	4
5	5	5	4	5	4	5	5	5	1	4	5	3	4	4	5	4	5	5	4	5	5	5	5	4	5	4	5	4	4	5	5	5	5	4	5	5	5	4	3	4	5	5	3	5		2	3	2	4
5	5	5	3	3	4	4	6	6	3	1	4	2	5	3	4	2	3	4	4	4	4	4	4	3	4	4	5	5	5	5	5	4	4	3	3	6	4	4	3	3	4	4	4	4		1	1	1	2
5	5	5	4	5	6	5	6	5	4	4	5	4	3	4	5	4	5	5	4	5	5	5	5	5	5	3	5	5	5	5	5	5	5	4	6	6	5	5	2	5	5	5	5	6		1	1	1	1
5	4	5	3	4	6	4	6	5	1	3	4	1	6	3	4	4	4	4	4	4	4	5	4	5	4	4	3	5	5	5	4	4	6	5	5	5	5	4	3	4	3	5	5	6		2	2	2	2
4	2	4	6	2	6	4	3	4	4	5	2	3	4	4	4	3	1	1	4	4	3	4	4	3	5	4	4	3	2	1	5	4	4	2	5	4	5	1	6	4	3	5	2	3		1	2	1	4
4	1	5	4	4	2	4	5	4	1	3	5	3	4	1	3	4	5	5	2	6	4	4	6	5	4	4	5	5	4	3	5	5	5	4	4	4	4	5	2	4	3	4	6	6		1	2	1	5
3	4	4	4	4	6	4	5	5	3	4	2	2	5	3	3	3	2	3	2	4	3	3	5	4	2	4	3	4	3	3	4	4	3	3	5	5	4	1	6	3	3	3	3	3		1	4	1	5
4	3	4	3	4	4	4	4	4	1	4	4	3	4	4	3	4	4	4	4	4	5	4	3	4	4	3	3	3	3	2	4	3	4	4	4	4	4	3	4	3	4	4	4	4		2	5	2	7
3	4	4	4	3	3	3	5	5	3	5	4	3	4	4	3	3	4	3	2	3	3	3	3	4	4	3	3	4	3	4	4	3	4	4	5	5	4	3	4	5	4	4	5	4		2	2	2	1
4	5	4	5	4	4	3	5	5	2	3	3	2	5	1	4	3	4	3	5	4	4	4	4	3	3	4	3	4	3	3	3	4	4	4	5	5	4	2	5	4	5	4	3	4		2	1	1	2
5	4	5	3	5	5	4	5	5	2	5	3	3	4	3	4	3	3	3	4	4	3	5	4	5	4	4	4	4	2	4	5	5	5	5	4	5	5	3	4	5	5	4	3	4		2	3	2	4
3	3	4	5	4	4	4	5	4	3	4	3	3	4	3	3	3	4	3	3	3	3	4	4	4	4	4	4	4	4	3	4	4	4	4	4	4	4	2	5	3	4	3	4	3		2	2	1	4
6	6	6	5	5	4	4	4	3	3	3	4	4	3	3	3	3	3	3	3	3	3	3	3	3	3	3	3	3	3	3	3	3	3	3	3	3	3	4	3	3	3	3	3	3		1	4	1	7
6	5	6	3	4	5	5	6	5	4	4	5	5	2	3	5	2	5	5	5	5	5	3	4	4	5	5	5	6	6	6	5	5	5	5	4	4	4	5	2	4	5	5	4	5		2	1	1	1
5	5	4	3	4	4	3	3	4	3	4	3	3	4	5	4	4	2	3	4	4	4	5	5	4	3	3	2	4	2	3	4	4	5	3	5	3	4	2	5	4	4	3	4	3		2	1	1	3
5	3	5	5	4	5	5	6	6	1	4	5	3	4	4	4	3	5	3	4	6	5	5	6	5	5	5	4	5	4	4	5	4	5	5	4	6	4	3	4	4	5	4	4	5		2	3	1	7
5	4	6	1	3	4	6	5	4	1	1	2	2	5	1	4	4	3	4	4	4	4	4	1	3	4	2	3	5	3	6	5	4	6	1	4	4	4	4	3	2	4	4	3	3		2	1	1	4
5	5	4	4	3	4	4	3	3	1	3	3	2	5	2	3	3	3	3	2	4	4	2	3	3	1	2	2	2	3	4	4	4	4	5	4	2	5	2	5	2	2	2	2	3		2	2	1	4
6	6	6	6	6	5	6	6	6	4	5	5	4	3	4	5	5	6	6	6	6	6	6	3	4	6	6	5	6	5	5	6	6	6	6	5	6	5	4	3	5	5	5	3	5		2	1	1	1
6	4	5	3	2	5	6	3	3	1	3	3	3	4	2	5	3	5	3	6	6	6	5	6	4	6	1	3	6	4	6	6	6	5	3	5	4	5	3	4	3	4	6	2	5		2	1	1	2
5	5	4	5	4	4	4	4	4	4	4	4	3	4	3	4	4	4	4	4	4	4	4	4	3	3	3	5	4	2	4	4	4	5	4	4	4	4	3	4	4	3	4	4	4		2	1	1	1
4	5	4	4	5	3	5	4	4	2	5	4	4	3	4	3	2	4	3	3	4	2	3	4	4	5	4	4	4	2	3	5	5	5	5	5	4	4	3	4	5	3	3	4	2		2	4	2	4
6	6	6	6	1	6	6	6	6	6	2	6	1	6	6	1	3	5	2	1	6	2	6	6	6	6	1	3	6	1	3	5	5	5	4	3	6	5	3	4	2	6	3	6	3		1	1	1	1
4	4	4	4	5	5	4	4	4	3	4	4	3	4	4	5	5	5	6	5	6	6	5	5	5	5	5	4	6	5	6	4	4	6	4	6	5	5	3	4	5	4	4	5	5		1	1	1	1
4	4	4	5	4	5	5	4	4	3	4	4	4	3	4	3	4	4	4	4	5	3	4	4	5	4	4	4	4	3	4	5	5	4	4	4	4	4	3	4	4	3	3	3	3		2	2	1	2
4	4	4	5	3	5	3	4	3	3	4	2	3	4	4	4	4	3	3	3	5	5	5	5	5	4	4	3	4	1	4	4	4	4	3	4	4	4	1	6	4	5	4	2	3		2	3	1	7
4	5	5	4	3	4	3	4	4	2	6	4	3	4	2	4	4	3	3	4	4	4	5	3	4	4	2	4	5	2	2	4	4	5	3	4	5	4	2	5	4	3	3	5	4		1	2	1	2
5	3	3	4	3	2	3	3	2	2	4	3	3	4	2	3	3	3	3	3	3	3	3	4	4	3	3	3	4	2	4	3	3	3	5	3	3	4	3	4	3	3	3	4	3		1	5	2	4
5	5	6	3	4	5	6	3	4	4	2	5	5	2	5	5	5	3	5	3	4	4	3	6	6	4	6	6	4	4	6	4	3	3	2	4	2	5	5	2	2	5	4	5	5		1	2	1	5
4	5	4	6	3	5	3	2	2	1	3	2	1	6	2	4	4	4	3	3	4	3	5	4	4	3	3	4	3	4	4	5	2	5	4	4	3	4	1	6	4	5	3	4	3		1	2	1	3
4	3	4	4	3	6	3	3	3	1	4	4	3	4	3	3	3	5	4	3	4	4	4	5	4	4	2	3	4	4	5	3	4	3	5	3	4	4	3	4	3	4	4	5	3		1	3	1	7
5	4	5	4	3	5	4	3	3	2	4	3	3	4	2	3	4	3	3	4	5	4	4	3	4	4	4	4	3	5	4	4	4	4	4	4	4	5	3	4	4	4	3	3	2		1	2	1	4
4	3	4	4	4	4	4	4	4	2	5	4	3	4	4	4	4	4	4	4	3	5	4	4	5	3	4	4	4	3	4	4	4	4	3	5	4	4	3	4	4	4	4	3	4		2	4	1	7
4	4	5	6	5	6	5	4	5	3	5	5	1	6	5	5	4	5	4	4	4	5	4	5	5	5	4	4	5	4	5	4	4	4	3	4	4	4	3	4	5	4	5	3	4		2	4	2	7
5	4	4	6	4	6	6	6	6	4	6	6	6	1	6	6	6	6	6	4	5	6	5	6	6	6	6	6	6	2	6	6	5	5	5	6	6	6	5	2	6	5	3	4	6		1	3	1	6
4	3	4	4	3	6	4	4	4	3	3	2	3	4	3	5	4	2	3	4	4	5	4	3	4	4	5	4	5	2	4	5	4	5	4	4	4	4	3	4	4	5	2	6	2		2	1	1	2
5	4	5	6	4	6	6	4	4	1	1	3	1	6	3	6	1	1	1	1	6	6	6	1	3	6	4	6	1	1	6	6	6	6	4	1	4	4	1	6	4	4	1	2	1		2	2	1	3
4	3	5	6	3	5	5	4	3	1	4	4	3	4	4	3	3	5	2	3	5	4	4	6	6	4	3	4	4	1	4	5	5	5	6	5	4	5	1	6	5	5	3	4	3		2	4	1	6
3	2	2	5	3	4	2	3	3	2	3	2	3	4	2	1	3	3	3	3	4	3	3	3	3	3	3	3	2	3	3	3	3	3	4	4	3	3	2	5	3	3	2	4	3		2	1	1	1
4	3	5	4	3	5	4	2	2	2	1	1	3	4	4	3	3	3	2	3	4	3	4	5	5	4	5	4	4	3	4	4	4	4	1	2	3	4	3	4	2	4	3	3	3		2	2	1	6
5	4	4	4	4	6	4	4	4	4	3	1	1	6	3	4	4	4	4	4	4	3	4	4	4	3	4	4	4	2	5	4	4	4	4	3	3	5	3	4	4	3	4	2	4		1	1	1	3
5	4	4	4	3	6	5	6	5	4	6	3	3	4	6	5	3	3	3	2	3	5	4	6	6	5	4	5	5	2	6	5	5	5	4	4	4	5	3	4	4	4	4	6	5		2	2	1	4
6	4	5	6	5	4	5	4	4	4	4	2	3	4	4	5	5	5	5	4	5	5	5	5	5	5	5	5	5	5	5	5	5	5	5	5	5	5	2	5	5	5	5	2	5		1	2	1	4
5	5	5	3	4	4	5	3	3	3	4	4	3	4	4	4	4	4	5	5	4	5	5	5	4	5	4	4	3	4	4	6	4	5	4	5	3	5	3	4	5	4	4	3	4		2	2	1	4
5	5	5	4	4	3	6	4	5	4	4	4	4	3	4	4	3	4	4	4	6	5	4	6	6	5	5	5	4	5	5	5	5	4	4	5	4	6	4	3	4	4	5	5	4		1	2	1	4
5	5	5	4	3	5	5	4	4	3	5	4	4	3	4	4	3	5	4	4	5	4	5	4	5	5	4	3	3	4	3	5	5	5	4	5	4	5	5	2	4	3	4	3	4		1	4	1	7
4	4	4	4	4	4	4	4	4	4	4	4	3	4	4	4	4	4	4	4	4	4	4	4	4	4	4	4	4	4	4	4	5	4	3	5	3	3	4	3	3	3	4	4	4		2	1	1	2
4	5	4	4	3	4	3	4	4	3	4	4	4	3	2	4	4	3	3	3	4	5	5	3	4	3	4	4	4	3	5	5	5	5	4	4	4	4	3	4	4	4	4	3	4		2	2	1	4
5	6	3	5	5	3	6	6	6	4	6	4	2	5	6	3	3	4	4	5	3	3	5	4	6	5	4	6	3	4	4	4	5	5	3	5	5	5	3	4	5	3	2	2	4		1	2	1	4
2	2	3	3	4	4	4	4	3	1	5	2	3	4	4	4	2	4	3	3	3	3	4	4	5	2	1	4	2	3	4	5	5	5	4	5	3	4	2	5	5	4	2	3	3		2	4	1	7
3	2	1	4	2	4	2	4	4	3	2	3	3	4	3	4	3	5	4	3	3	5	1	4	4	2	3	1	4	4	3	1	2	1	6	4	4	4	3	4	3	4	5	3	3		1	2	1	1
5	4	6	6	4	6	4	5	5	3	4	4	4	3	5	5	3	4	5	4	6	6	5	6	4	4	6	5	6	6	4	6	6	5	4	6	4	4	3	4	6	6	5	5	4		2	2	1	6
5	4	6	4	2	6	5	4	4	4	4	5	6	1	4	4	4	4	5	5	6	6	6	6	6	5	5	6	6	2	3	5	5	6	6	5	5	5	3	4	4	6	6	4	6		1	2	1	3
6	5	6	4	4	6	5	5	5	2	4	4	4	3	3	4	4	5	5	5	5	5	5	3	4	5	5	5	5	5	6	5	5	6	5	4	6	4	3	4	5	5	6	3	5		2	3	1	7
1	2	1	5	6	6	4	3	2	1	5	4	1	6	6	3	2	5	5	1	2	1	4	6	6	3	2	4	3	1	4	5	2	5	3	5	1	3	2	5	5	5	4	5	4		2	2	1	4
6	4	5	5	5	6	5	4	5	4	6	4	2	5	5	4	4	5	4	4	5	5	6	6	6	5	5	6	4	2	3	4	5	5	6	6	4	5	3	4	5	5	4	2	2		2	1	1	3
5	6	5	4	4	4	5	4	4	4	4	3	5	2	4	4	3	3	3	4	6	4	5	4	6	5	4	5	5	3	3	6	5	6	3	5	4	5	4	3	4	4	3	4	2		1	1	1	4
5	5	6	3	4	4	5	5	5	1	3	4	4	3	4	3	4	3	4	3	3	5	5	4	4	4	1	1	4	3	4	4	4	5	3	4	4	4	3	4	4	3	4	3	3		2	2	1	4
4	4	4	4	3	5	4	4	4	4	3	2	3	4	4	4	4	2	3	3	4	4	4	4	4	4	4	4	4	3	4	4	4	4	4	4	4	4	2	5	4	3	4	3	3		1	2	1	3
5	5	4	4	4	5	4	4	4	4	3	3	2	5	5	4	4	5	3	3	5	3	4	3	5	4	4	4	4	3	4	4	4	5	4	5	4	5	2	5	4	3	4	2	3		1	1	1	3
6	6	6	6	4	3	3	3	3	1	3	1	1	6	4	1	1	1	1	4	4	4	5	1	3	3	4	4	4	1	3	4	3	5	4	6	4	4	1	6	3	5	3	1	1		1	2	1	4
5	4	4	5	4	4	4	3	2	2	4	2	3	4	5	4	2	4	3	5	6	6	5	6	5	5	4	4	4	3	3	5	5	5	5	5	4	5	1	6	5	4	2	4	3		2	2	1	4
5	5	5	6	2	4	3	5	4	5	1	1	2	5	1	2	1	2	1	3	5	1	4	6	5	2	2	4	4	5	5	4	3	5	4	1	2	4	1	6	2	2	4	1	2		1	2	1	4
5	2	3	5	6	6	6	6	3	4	5	2	3	4	5	4	1	3	3	1	4	2	5	6	6	4	4	5	5	4	4	5	4	5	2	4	4	5	1	6	5	4	2	6	3		2	2	1	4
4	5	5	5	5	5	5	4	5	3	4	3	2	5	3	4	4	3	4	3	3	3	4	3	4	4	4	4	4	4	4	4	4	5	5	4	4	4	2	5	4	4	4	4	3		2	1	1	1
6	6	6	4	5	6	6	5	5	1	5	3	3	4	4	4	3	4	4	5	6	6	4	4	4	4	6	4	5	5	6	4	4	4	4	6	6	6	3	4	6	4	6	6	4		1	5	2	7
5	6	5	4	4	4	5	5	5	4	5	4	5	2	5	4	2	4	4	4	4	4	5	5	4	4	4	4	4	5	5	5	5	5	4	5	5	4	3	4	5	5	4	4	5		2	1	1	2
6	6	6	6	4	4	6	6	6	1	6	4	5	2	6	3	3	4	3	6	6	3	5	6	6	6	5	6	4	5	5	6	6	6	4	5	4	5	3	4	4	5	1	5	2		1	3	1	7
5	5	5	4	4	5	5	4	4	3	4	4	3	4	4	3	3	4	4	4	5	4	4	4	5	5	4	4	4	3	4	4	4	4	3	4	3	4	3	4	4	4	3	5	3		2	2	1	4
6	6	6	3	4	6	4	4	4	3	4	4	4	3	3	4	4	4	4	4	4	4	6	4	3	4	4	6	4	4	4	6	4	6	4	4	6	4	3	4	4	4	4	4	4		2	1	1	2
6	5	6	4	4	5	5	5	5	4	5	3	5	2	4	5	4	3	5	5	5	5	4	5	6	5	5	5	5	6	5	5	5	4	6	6	5	6	4	3	5	4	3	6	3		2	2	1	4
4	4	3	4	4	5	4	5	5	4	3	1	1	6	5	1	1	1	1	1	3	4	4	3	5	3	2	5	4	2	3	5	4	5	3	4	4	5	2	5	3	4	1	1	1		1	2	1	4
4	3	4	4	3	3	3	3	3	1	4	3	2	5	2	3	4	3	3	3	3	3	2	3	3	3	2	2	3	3	3	4	3	5	4	4	3	4	2	5	3	3	3	4	3		2	3	1	1
4	4	4	5	4	5	5	4	4	3	4	4	3	4	3	3	3	4	4	4	4	4	5	3	4	4	3	4	4	5	5	4	5	5	4	4	5	5	3	4	4	4	3	3	3		2	1	1	3
4	6	5	4	5	5	4	3	4	3	4	3	4	3	4	4	3	4	4	3	6	5	4	5	6	5	3	5	5	2	6	4	4	3	3	6	4	4	3	4	5	5	4	3	4		1	2	1	4
5	5	5	6	6	6	6	6	6	4	6	4	3	4	6	4	2	6	5	5	5	5	5	6	6	6	5	5	6	2	6	5	6	5	6	6	6	3	3	4	6	5	5	6	6		1	2	1	4
4	4	4	6	3	6	4	5	4	4	4	5	2	5	5	4	1	5	5	4	6	5	4	4	5	4	2	4	5	2	3	6	4	5	4	5	4	5	3	4	3	2	4	6	3		1	1	1	4
5	5	5	5	4	6	5	4	4	3	4	5	5	2	4	3	4	4	4	5	5	4	4	4	4	4	4	4	4	5	5	5	5	5	4	5	5	5	4	3	4	4	5	5	4		2	5	2	7
4	4	4	4	3	4	4	3	3	3	4	4	3	4	5	5	2	5	4	4	4	5	4	4	5	4	3	4	4	4	4	4	4	4	4	3	4	4	2	5	3	4	4	5	3		1	2	1	4
4	4	4	4	2	3	4	3	3	4	4	1	2	5	4	3	3	4	5	3	4	6	4	6	5	4	4	6	2	5	2	4	4	4	6	1	2	5	3	4	5	4	2	2	3		1	2	1	4
5	5	5	3	4	5	5	5	5	4	4	4	3	4	3	5	4	4	4	5	4	4	5	4	3	5	3	3	4	3	5	5	5	5	4	4	5	5	3	4	4	4	4	2	4		2	1	1	2
5	4	5	4	5	6	6	6	5	6	4	4	5	2	5	5	4	4	3	4	6	4	5	5	6	5	4	5	5	3	5	5	5	5	4	5	6	5	3	4	5	4	4	3	3		2	4	1	7
4	2	5	4	3	5	4	4	4	4	4	4	5	2	5	4	4	4	4	2	4	3	4	5	4	3	4	4	4	3	5	4	4	4	4	4	4	4	3	4	4	4	3	4	3		1	2	1	3
5	5	5	5	4	5	5	3	5	4	5	1	3	4	4	5	2	4	5	5	5	5	5	5	5	5	5	5	5	5	1	4	5	5	5	5	4	4	3	4	3	4	4	5	3		2	1	1	3
4	3	4	5	4	5	4	4	5	4	4	2	2	5	4	4	4	2	3	3	5	4	4	4	5	4	5	4	5	5	5	3	4	5	4	4	5	4	2	5	4	4	3	2	2		1	2	1	4
3	3	4	6	4	6	5	5	5	4	4	2	2	5	4	4	3	4	2	4	4	4	3	5	5	4	6	5	4	3	5	4	3	4	4	4	5	5	2	5	5	5	3	5	2		1	3	1	5
5	5	4	5	4	5	5	4	5	4	4	4	3	4	3	4	3	4	3	4	5	5	6	5	5	5	2	4	6	4	4	5	5	5	4	6	4	5	3	4	4	3	3	4	3		2	2	1	4
5	5	5	5	4	4	5	3	3	5	5	4	5	2	5	5	4	4	3	5	4	5	5	5	5	5	5	5	5	4	5	5	5	5	4	5	4	4	2	5	5	4	4	3	4		1	3	1	7
6	6	6	6	6	6	6	6	6	4	6	5	5	2	4	4	4	4	4	5	6	5	6	6	6	6	6	5	6	6	5	6	6	6	6	6	6	6	5	2	6	5	5	5	4		1	1	1	2
5	4	5	6	3	5	4	3	3	3	4	3	3	4	4	5	3	6	3	3	6	5	4	6	4	4	4	4	5	4	4	6	5	5	6	4	3	4	5	2	3	4	5	3	5		2	3	1	7
5	5	5	4	4	5	4	4	4	2	5	3	2	5	2	5	4	2	3	4	4	5	5	5	3	4	4	5	5	4	4	4	4	5	4	6	5	5	1	6	5	5	4	5	3		2	3	1	6
4	4	4	4	4	4	4	4	4	4	4	3	3	4	3	4	4	4	3	4	5	5	4	5	4	4	4	4	4	2	4	4	4	4	4	4	4	5	2	5	4	5	4	2	3		1	2	1	5
6	5	6	3	3	6	6	4	4	2	4	3	4	3	4	4	4	4	4	5	5	4	3	3	5	6	6	3	5	3	4	6	6	4	4	4	4	4	4	3	4	4	4	6	4		2	2	1	4
5	3	4	4	5	5	5	4	4	2	4	5	3	4	4	3	3	3	3	4	4	3	4	5	5	5	4	5	5	3	5	5	5	5	4	4	5	5	3	4	5	5	3	3	4		2	4	2	7
4	3	3	5	4	4	3	5	4	4	5	3	3	4	3	1	3	3	3	3	1	2	4	1	4	4	1	2	5	2	4	4	3	4	4	5	3	5	1	6	2	4	1	2	2		2	2	1	4
4	4	4	4	3	4	3	4	4	3	3	3	2	5	4	2	3	2	1	3	4	4	4	1	4	3	4	3	4	2	3	3	4	3	5	4	4	4	1	6	4	3	2	5	2		1	4	1	3
3	4	2	5	4	4	4	5	5	4	4	2	4	3	4	2	1	3	1	3	4	1	4	5	5	2	3	4	5	1	2	4	4	4	4	5	5	5	2	5	4	4	2	5	1		1	2	1	4
4	2	3	5	5	6	4	5	4	5	5	3	4	3	4	6	3	2	3	3	2	1	5	5	6	4	6	4	4	4	4	5	3	6	6	6	6	6	3	4	6	6	1	6	3		2	2	1	5
6	6	5	5	3	4	4	5	5	4	4	3	3	4	5	3	1	4	1	2	5	5	5	5	6	5	3	4	4	1	3	5	5	5	2	3	5	4	1	6	2	3	2	3	3		2	1	1	2
3	1	2	3	2	2	2	2	1	1	1	2	1	6	1	1	2	1	2	1	1	5	1	4	1	1	1	1	4	4	5	1	1	3	1	2	1	1	1	6	1	1	1	2	1		2	2	1	4
5	6	5	6	4	6	5	3	3	4	4	2	3	4	4	5	4	3	1	4	4	3	4	3	5	4	4	4	4	4	6	4	5	4	3	5	4	4	1	6	5	5	3	2	3		1	2	1	5
3	3	3	3	2	5	2	4	3	1	2	1	1	6	1	3	2	2	1	2	3	3	5	5	3	1	1	4	4	1	2	4	3	4	4	3	3	4	1	6	1	1	1	2	1		1	2	1	4
4	4	4	4	5	5	5	5	5	3	5	4	4	3	4	4	4	4	4	4	4	4	4	4	4	4	4	4	4	3	4	5	4	4	4	5	4	5	4	3	5	4	4	4	4		2	4	1	6
6	6	6	6	6	6	6	6	6	6	6	6	1	6	6	6	6	6	6	6	6	6	6	6	6	6	6	6	6	6	6	6	6	6	6	6	6	6	1	6	6	6	6	6	6		1	3	1	5
5	4	4	4	5	5	5	4	4	2	6	4	3	4	5	4	2	4	4	4	5	4	3	5	5	5	5	5	5	5	5	5	5	3	6	6	3	6	3	4	5	4	4	3	4		2	5	2	2
5	5	5	3	4	4	4	4	4	2	3	4	3	4	4	4	5	5	5	3	5	5	5	1	4	4	2	4	3	5	4	5	3	5	4	5	5	5	3	4	4	5	3	3	5		2	5	2	4
4	4	3	5	3	6	4	3	3	4	4	1	1	6	2	2	1	3	2	4	5	4	5	5	5	4	5	3	5	3	3	3	4	4	5	5	4	5	1	6	4	5	1	4	2		1	1	1	3
3	4	4	4	5	4	4	4	4	4	6	4	4	3	5	5	3	3	3	4	6	4	4	5	5	5	4	4	5	3	5	5	5	5	4	6	4	5	3	4	5	5	3	3	4		2	2	1	5
3	4	5	6	4	4	5	4	4	5	4	1	2	5	6	4	1	3	1	2	6	5	5	6	5	6	6	2	4	1	4	4	3	5	6	3	3	5	1	6	3	3	1	2	1		2	1	1	3
3	5	4	6	3	4	4	5	5	3	4	1	3	4	4	3	3	1	1	3	5	3	5	4	4	4	4	4	4	3	3	4	4	4	5	5	5	5	2	5	4	3	3	5	3		1	2	1	5
3	4	3	4	4	6	4	5	4	1	4	4	1	6	4	4	3	4	4	3	4	3	5	6	4	5	2	4	6	3	5	4	4	4	4	5	5	4	2	5	4	4	3	4	4		2	4	2	7
4	4	3	6	4	4	5	4	3	1	5	1	2	5	5	4	2	2	1	3	3	5	4	6	6	4	6	6	6	2	4	3	4	4	4	6	3	5	1	6	4	5	2	5	3		2	2	1	4
5	6	5	4	4	6	4	5	5	4	4	5	3	4	4	3	3	3	3	5	4	5	5	4	5	4	4	4	4	3	5	5	4	6	4	5	5	5	3	4	4	4	4	4	3		2	1	1	3
6	6	5	3	4	5	4	5	5	3	4	4	3	4	4	5	5	3	5	4	5	6	6	3	3	4	5	3	3	3	5	5	5	6	6	6	6	6	3	4	6	5	5	3	5		2	2	2	1
5	6	6	4	5	5	4	5	6	5	5	4	3	4	4	5	5	5	5	5	5	5	5	5	4	5	4	4	6	5	5	5	5	4	6	5	5	6	4	3	5	4	5	3	5		2	1	1	1
5	5	5	4	4	4	4	5	5	4	4	4	4	3	3	4	4	4	5	4	4	4	4	3	4	5	3	3	4	4	3	4	5	4	5	5	5	4	4	3	4	5	4	4	4		2	1	1	1
3	2	3	6	3	2	1	3	1	1	2	1	1	6	3	2	2	1	1	1	2	3	3	4	4	2	1	1	2	1	1	2	1	4	3	3	3	4	1	6	4	1	1	3	1		2	4	2	7
4	5	4	4	3	3	5	4	4	4	4	2	3	4	3	3	3	4	4	3	4	4	4	4	4	4	4	5	4	4	4	5	5	4	4	5	4	4	3	4	3	4	4	3	4		1	1	1	2
5	6	5	6	4	6	5	6	6	4	4	4	3	4	4	4	4	4	3	4	6	6	6	4	4	4	4	5	5	4	4	5	5	4	4	6	6	5	3	4	5	5	5	4	4		2	1	1	2
5	4	5	3	4	5	6	4	4	1	4	6	3	4	4	4	4	6	6	4	4	1	3	4	4	4	5	4	4	5	5	5	4	4	4	5	5	4	5	2	4	4	4	6	5		2	4	2	4
4	4	4	5	3	3	4	4	4	3	3	3	3	4	4	4	4	2	3	4	4	4	4	4	4	4	4	5	4	4	4	4	4	4	4	4	4	4	3	4	4	4	4	4	4		1	3	1	7
4	2	4	3	4	5	5	6	6	1	5	5	2	5	4	4	4	5	5	4	5	4	6	5	4	5	2	5	5	4	4	4	4	5	6	4	6	4	2	5	5	5	5	5	5		2	3	2	4
5	5	5	4	4	5	5	4	4	3	4	4	2	5	4	4	3	4	4	4	5	5	5	5	4	5	5	5	5	4	5	5	4	5	4	5	3	4	3	4	4	4	4	3	4		2	2	1	4
3	3	3	4	4	5	3	4	4	2	4	2	2	5	5	3	3	3	3	5	5	3	5	5	4	3	3	3	5	3	4	4	4	4	4	5	2	4	2	5	5	3	3	4	3		2	5	2	2
5	4	6	4	4	6	5	4	4	3	4	5	1	6	4	5	4	4	4	5	5	5	4	4	5	5	4	6	5	4	4	5	3	6	5	5	4	3	4	3	4	4	4	5	5		1	1	1	3
4	3	3	2	3	3	3	3	4	2	4	5	5	2	4	5	3	4	5	3	5	4	3	4	5	3	2	2	5	5	4	4	5	4	4	4	4	4	3	4	4	4	4	3	4		2	3	2	2
6	4	5	3	5	6	4	4	5	3	5	5	3	4	5	5	5	5	5	4	5	5	4	4	5	4	3	3	5	5	5	5	5	5	5	5	5	5	3	4	5	5	5	5	5		2	4	2	5
4	5	4	4	4	4	4	5	5	3	4	3	2	5	4	4	4	4	4	4	4	4	4	2	4	4	3	4	4	2	4	4	4	5	4	4	5	4	2	5	4	4	2	2	4		2	1	1	1
3	3	3	4	3	4	5	2	2	3	4	1	3	4	4	3	4	1	4	3	5	5	4	6	5	5	2	4	5	4	4	4	4	4	4	4	2	4	1	6	4	4	1	4	1		2	2	1	6
3	4	5	6	1	1	5	6	6	4	3	1	1	6	4	6	5	2	1	1	6	3	6	6	6	5	6	6	3	1	1	4	3	6	5	5	6	6	1	6	4	4	1	1	1		2	2	1	4
4	4	3	3	4	4	4	4	4	3	4	3	2	5	4	4	4	3	1	3	4	4	4	4	4	4	4	4	3	1	1	5	4	5	3	4	4	4	3	4	4	4	4	3	3		2	3	1	6
4	3	3	4	4	4	4	4	3	1	4	4	4	3	2	3	4	4	4	4	4	4	4	6	5	5	3	4	4	3	4	5	5	5	5	5	4	5	2	5	5	5	3	4	4		2	3	1	6
5	4	5	4	4	5	5	5	5	3	5	4	3	4	4	4	4	4	4	4	4	4	4	4	4	4	5	5	4	4	4	4	4	4	4	4	4	4	4	3	4	4	4	3	4		2	3	2	5
6	6	6	4	5	5	6	6	5	5	5	4	5	2	4	4	4	4	4	5	5	5	5	3	4	5	4	5	5	4	4	4	4	6	6	6	6	6	5	2	5	4	4	4	4		2	1	1	1
6	6	6	4	6	6	6	6	6	1	4	4	3	4	2	4	4	4	4	4	4	4	6	2	4	4	4	5	5	3	4	4	4	6	5	6	6	5	3	4	6	4	4	3	4		2	1	1	1
5	3	5	4	4	6	5	4	4	3	4	5	3	4	4	4	4	4	3	3	4	4	4	4	4	4	4	4	3	3	4	4	4	4	4	4	4	4	4	3	4	4	4	4	4		2	4	2	3
5	4	4	3	5	6	5	6	5	1	5	5	3	4	4	4	5	6	4	5	5	5	5	5	5	4	4	5	5	5	6	6	5	6	6	6	5	4	3	4	6	4	4	3	6		2	3	2	4
6	4	5	4	4	5	5	5	5	3	4	5	3	4	4	5	5	5	4	3	5	5	5	5	5	5	4	3	5	4	5	6	4	5	4	5	4	4	3	4	4	5	4	6	5		2	2	1	5
6	5	6	5	3	5	5	5	5	4	4	5	4	3	5	4	4	5	5	5	5	5	6	6	6	6	6	6	5	5	4	5	5	4	4	5	5	5	4	3	4	5	6	4	4		2	1	1	2
4	4	4	4	2	4	4	5	5	3	4	5	3	4	3	5	4	4	4	4	4	4	4	4	2	3	4	4	3	5	5	5	4	4	4	5	5	5	3	4	4	5	4	1	4		1	1	1	2
3	1	1	3	3	4	1	4	4	2	6	1	3	4	2	3	3	4	4	1	4	1	4	5	6	1	1	1	4	3	5	2	2	5	6	6	2	5	1	6	2	4	1	1	3		2	3	1	1
4	4	4	5	4	6	3	5	5	2	3	2	2	5	4	4	4	2	1	3	4	2	5	3	5	4	4	3	4	2	3	4	5	5	4	5	5	4	2	5	5	5	2	2	2		2	3	1	1
4	4	4	5	4	4	4	4	4	3	4	3	2	5	4	3	4	3	3	4	5	3	5	4	4	4	4	4	4	2	4	5	5	5	4	5	4	5	3	4	4	3	3	4	3		2	3	2	1
4	4	3	6	4	4	5	4	4	4	4	2	1	6	5	4	4	1	2	4	4	5	5	6	6	5	5	5	5	2	6	5	4	6	4	5	5	5	2	5	4	4	2	2	2		1	2	1	4
3	2	4	2	3	3	2	2	2	2	3	2	5	2	2	4	1	1	1	1	4	3	2	5	4	4	1	4	2	4	5	2	4	2	2	2	2	4	1	6	3	4	1	6	1		1	3	1	6
4	3	4	6	3	4	5	4	4	2	3	1	1	6	4	1	1	1	1	3	5	5	4	5	6	4	1	5	5	2	4	4	4	4	4	4	3	4	2	5	2	4	2	2	1		2	2	1	4
5	4	5	5	4	4	5	4	4	4	3	3	4	3	4	3	3	4	3	4	5	3	4	6	5	4	4	4	4	6	1	3	3	4	3	4	4	4	3	4	4	6	3	4	3		2	2	1	4
4	4	4	5	3	4	3	4	4	4	4	3	2	5	6	4	2	3	4	4	4	4	4	6	5	4	1	1	4	3	4	4	4	4	4	4	4	4	1	6	4	4	1	3	3		2	2	1	5
5	5	5	4	4	4	5	4	4	4	3	3	3	4	3	4	3	4	5	4	4	5	5	4	4	5	5	4	4	5	4	4	4	5	4	5	4	4	3	4	4	5	4	3	4		2	1	1	1
5	5	5	4	4	5	4	5	4	3	4	3	3	4	4	4	4	3	4	4	5	4	6	4	5	4	4	5	5	2	5	5	5	5	4	5	5	5	3	4	4	4	2	5	3		2	3	2	1
4	4	4	5	5	5	5	6	5	4	4	2	2	5	5	4	3	2	2	2	5	4	5	5	5	5	4	5	5	4	5	6	6	6	5	5	6	5	1	6	5	4	1	6	3		2	5	2	6
6	6	6	4	4	4	4	5	5	3	4	5	3	4	4	4	4	4	4	4	4	4	4	4	4	4	4	4	4	4	4	4	4	5	4	4	4	4	3	4	4	4	4	4	4		2	1	1	2
5	5	5	3	4	4	5	5	4	3	3	3	2	5	3	3	3	4	3	4	3	4	4	2	3	4	2	3	3	4	3	4	3	4	4	4	4	3	3	4	4	3	3	3	3		2	1	1	1
2	2	1	2	2	1	1	4	2	3	3	3	3	4	1	2	2	3	2	3	4	3	4	3	4	1	2	3	2	1	4	4	3	4	5	3	3	4	1	6	3	2	3	3	3		2	1	1	2
3	4	2	6	4	6	3	5	5	3	4	1	2	5	3	2	3	2	2	4	5	4	3	5	4	3	4	5	5	4	2	4	2	4	5	6	6	5	2	5	4	6	3	2	2		1	2	1	5
6	6	5	6	6	6	6	6	6	4	6	4	3	4	4	5	5	4	4	5	6	6	6	4	4	5	6	6	5	5	5	5	5	5	4	6	5	5	3	4	5	5	4	3	4		2	1	1	2
4	3	4	6	4	4	4	4	4	4	3	1	1	6	4	4	1	3	2	5	5	5	4	5	5	4	5	4	5	5	4	4	4	4	2	4	4	4	1	6	2	4	4	5	4		1	2	1	4
4	4	5	3	4	5	5	5	4	2	4	3	1	6	4	2	2	3	2	4	4	5	5	4	4	4	4	4	4	2	4	4	3	5	3	5	4	4	2	5	4	4	3	4	3		2	1	1	4
5	3	4	3	3	4	4	4	4	3	4	2	2	5	3	2	3	3	4	4	5	4	4	5	4	4	2	3	4	4	4	4	3	4	4	4	4	4	3	4	3	3	3	3	3		2	2	1	4
5	4	4	5	3	4	4	4	3	4	3	2	2	5	4	5	4	2	3	2	5	5	5	3	4	5	4	4	4	2	4	4	4	5	3	6	4	4	2	5	3	5	3	5	3		1	2	1	6
2	4	5	6	4	3	4	4	3	1	1	1	1	6	6	1	1	1	1	1	1	1	6	4	6	1	2	6	1	1	3	5	4	5	2	5	2	6	1	6	3	1	1	5	1		2	3	1	2
4	3	4	5	5	5	5	6	6	1	5	4	3	4	5	4	4	4	4	4	5	3	4	5	5	5	5	5	6	3	4	5	4	4	6	4	4	5	3	4	4	4	4	3	4		2	5	2	7
4	4	4	5	4	6	5	5	5	3	4	5	4	3	4	5	4	5	5	5	5	4	5	5	5	5	4	4	5	3	4	4	5	5	5	5	5	5	2	5	5	4	5	4	5		2	2	1	5
5	3	4	5	5	6	5	4	5	3	5	5	2	5	5	5	5	4	4	4	5	5	5	5	6	5	5	4	5	4	4	5	5	4	5	6	5	4	2	5	4	4	3	6	4		1	4	1	5
4	5	4	3	4	4	4	4	4	3	3	3	3	4	2	4	4	4	5	4	4	5	5	2	3	3	3	4	4	3	4	4	4	5	3	5	4	4	3	4	3	4	4	3	4		2	1	1	1
4	5	5	5	5	5	5	3	4	4	4	4	2	5	5	4	2	4	3	2	5	4	5	5	5	5	5	5	5	4	4	5	5	5	4	4	3	4	2	5	4	4	4	5	3		2	1	1	3
4	4	4	5	4	4	4	4	4	3	4	3	4	3	3	4	4	2	4	4	4	4	5	5	5	5	3	3	6	3	4	5	4	5	5	4	4	5	3	4	3	4	2	4	3		2	4	1	2
5	3	4	6	4	6	5	6	5	3	4	4	1	6	3	4	4	3	1	4	5	4	4	4	4	4	4	4	4	3	4	4	4	4	4	4	5	5	1	6	4	3	1	2	3		2	3	1	1
5	6	5	4	4	3	4	4	4	4	3	3	3	4	3	3	3	3	3	5	4	4	5	4	4	4	4	4	4	4	4	4	4	5	4	4	4	5	3	4	4	4	3	3	3		2	1	1	2
6	5	5	4	4	3	4	4	4	3	5	4	3	4	5	4	4	5	4	4	4	4	4	4	5	5	5	5	4	4	4	5	5	5	6	5	4	5	3	4	5	5	3	3	4		2	3	2	4
4	4	4	5	3	3	5	5	4	3	4	2	1	6	4	3	3	2	2	3	5	4	6	4	6	5	4	5	6	2	5	5	6	6	4	5	4	5	1	6	4	6	3	3	2		2	1	1	2
5	5	6	5	5	6	5	5	5	4	6	4	4	3	4	5	5	4	4	5	6	5	5	4	4	5	5	4	5	4	5	5	5	5	4	5	5	4	5	2	5	4	4	5	4		2	1	1	2
5	4	4	5	5	6	5	5	4	4	5	4	3	4	4	5	4	3	4	5	5	4	4	6	6	4	6	5	6	3	4	5	5	4	6	4	6	5	3	4	5	5	2	3	4		2	3	1	6
6	6	4	4	1	4	4	3	3	3	3	3	3	4	3	3	3	2	3	3	4	3	4	3	2	3	4	4	4	2	4	4	1	4	6	1	3	1	3	4	3	1	3	3	2		1	2	1	4
4	5	4	5	3	5	4	4	4	4	4	3	3	4	4	3	3	4	4	4	4	4	4	2	4	3	4	3	4	4	4	4	4	4	4	5	5	3	3	4	3	4	3	3	4		2	1	1	1
6	6	6	6	3	4	4	4	4	3	3	4	3	4	3	2	1	4	2	4	6	2	6	4	3	4	4	3	2	1	2	5	5	6	4	4	4	4	3	4	2	4	2	5	1		2	1	1	2
6	6	5	4	4	3	4	4	4	1	4	4	2	5	2	5	4	5	4	4	4	4	5	5	4	4	4	3	5	3	5	4	4	5	4	3	4	3	1	6	4	2	4	4	4		2	2	1	4
6	5	6	4	4	5	5	4	4	3	4	4	4	3	4	5	4	4	4	4	6	6	6	4	4	4	4	4	5	3	6	6	5	6	5	6	6	6	3	4	4	5	4	2	4		2	1	1	2
5	6	4	4	4	4	3	5	5	4	4	3	3	4	4	4	4	3	4	5	5	6	6	5	6	6	4	4	5	4	4	5	5	6	5	5	5	4	3	4	4	5	3	4	4		2	1	1	1
4	3	4	5	4	3	6	2	2	3	4	1	2	5	5	3	3	2	1	4	4	5	4	5	6	4	4	3	5	2	3	4	4	4	4	4	2	5	1	6	5	2	1	3	2		2	2	1	4
4	5	4	3	3	4	4	5	5	2	4	3	2	5	4	4	4	5	4	3	5	3	5	5	5	4	4	5	5	4	5	4	3	5	5	4	5	3	2	5	4	5	5	1	5		2	4	2	6
5	4	5	4	4	6	5	5	5	3	4	4	3	4	4	4	4	4	4	4	4	4	4	4	4	4	4	4	4	3	4	4	3	4	4	4	4	4	3	4	4	4	4	3	4		1	4	1	6
4	4	4	3	3	4	4	3	4	2	3	2	2	5	4	2	2	2	2	3	4	3	4	4	4	3	3	4	3	2	4	4	4	4	4	4	2	4	1	6	2	2	2	3	1		2	3	1	6
5	5	4	4	4	4	4	5	5	3	4	4	4	3	3	4	5	4	4	4	4	4	5	4	4	4	4	4	4	4	4	4	4	5	4	5	4	4	3	4	4	4	4	3	4		2	3	2	2
4	5	4	5	2	4	5	5	5	1	4	2	1	6	4	3	1	2	2	5	2	5	5	5	4	3	5	2	5	3	3	4	4	5	3	5	5	6	1	6	5	1	5	5	2		2	2	2	3
4	6	4	5	3	4	5	3	2	4	4	3	3	4	5	5	4	2	3	1	6	4	6	6	6	4	4	4	6	3	6	4	5	4	6	6	2	5	1	6	3	4	3	3	4		1	2	1	4
5	5	5	5	4	6	5	4	5	4	5	4	2	5	4	4	4	4	4	4	5	6	5	5	5	4	5	4	4	4	4	4	4	4	4	5	4	5	3	4	5	4	4	2	4		2	2	1	4
5	6	5	4	4	4	4	5	5	4	4	3	3	4	4	3	4	5	4	4	5	4	5	4	4	4	3	4	5	5	5	4	4	5	4	4	4	5	2	5	4	2	4	3	4		2	1	1	2
5	3	5	4	4	5	4	5	4	3	4	4	2	5	2	4	4	5	5	4	5	5	5	4	5	5	3	3	4	3	5	4	4	5	5	6	4	4	3	4	4	5	4	4	4		2	1	1	1
5	5	4	2	3	4	3	4	3	1	2	4	2	5	1	4	4	3	4	4	4	5	5	3	3	3	1	2	4	4	4	2	2	4	4	2	4	4	2	5	3	4	4	3	4		2	3	2	2
4	6	5	5	4	4	4	5	5	4	5	5	3	4	4	4	5	5	3	4	4	4	5	4	4	4	5	5	5	4	4	5	4	5	4	4	5	5	3	4	5	4	4	6	4		2	1	1	2
3	5	4	4	3	4	4	5	5	3	5	4	2	5	6	4	1	3	4	3	6	4	4	5	4	4	3	4	4	4	4	3	3	5	5	4	5	5	2	5	3	4	3	1	3		2	2	1	3
4	4	3	5	4	4	5	2	3	4	4	3	1	6	6	1	3	5	4	4	5	1	4	5	5	2	4	5	5	3	4	4	3	1	4	5	4	5	1	6	5	5	3	2	4		1	2	1	5
4	4	1	2	3	5	2	2	2	1	2	3	4	3	1	3	1	1	3	3	5	5	4	4	4	2	2	2	5	1	4	3	3	2	3	4	3	3	3	4	3	3	1	1	1		2	2	1	4
4	4	4	4	4	4	4	4	4	4	4	4	3	4	4	4	4	4	4	4	4	4	4	4	4	4	4	4	4	4	4	4	4	4	4	5	4	4	3	4	4	4	4	4	4		2	1	1	2
6	6	5	4	4	6	4	6	4	3	4	6	2	5	3	5	4	4	4	4	5	5	6	3	4	5	5	5	5	3	6	6	6	6	4	6	6	5	4	3	5	5	5	4	4		2	1	1	2
4	4	4	3	1	3	3	3	3	1	1	3	3	4	1	3	4	4	4	1	3	3	4	1	1	1	1	1	4	1	3	4	3	4	6	3	2	4	2	5	1	4	4	6	3		2	1	1	2
4	4	4	5	1	4	4	3	3	3	1	3	3	4	4	3	3	3	1	4	5	4	5	4	5	4	3	4	4	3	3	5	4	4	1	2	3	4	1	6	3	2	3	3	3		1	1	1	2
4	4	5	4	3	6	4	4	4	3	3	3	3	4	2	4	3	4	1	4	6	6	5	4	4	3	3	4	4	3	3	5	4	4	4	5	4	4	2	5	3	4	3	6	4		2	1	1	2
6	5	5	4	4	3	5	5	5	3	4	3	3	4	4	4	3	4	3	4	4	4	4	4	4	4	4	4	4	3	3	4	4	5	5	5	5	5	3	4	4	4	4	3	3		2	2	2	4
5	4	2	5	4	4	3	4	3	3	3	1	2	5	4	4	4	2	2	3	4	3	5	4	4	4	4	4	4	3	5	5	5	5	4	5	4	4	2	5	4	4	3	3	4		2	2	1	5
4	4	4	6	4	5	5	5	6	2	4	4	3	4	4	4	4	4	4	4	4	4	6	5	4	4	5	4	5	4	4	5	4	5	4	4	5	4	3	4	4	4	3	3	4		2	2	1	6
5	3	4	4	4	4	4	4	4	3	4	4	3	4	4	5	5	5	3	4	5	5	4	4	5	5	4	4	5	3	5	5	4	5	5	4	5	4	3	4	5	5	3	5	4		2	3	1	6
5	3	3	6	4	6	5	6	5	1	4	3	4	3	5	3	4	3	3	4	4	2	4	5	6	5	2	4	6	3	5	5	5	5	5	4	6	5	3	4	4	5	2	3	4		1	3	1	6
3	4	3	4	3	4	3	5	4	2	3	2	3	4	2	4	4	5	3	4	4	5	3	4	4	3	2	2	5	5	5	1	1	2	5	4	4	5	2	5	5	5	5	5	4		2	2	1	2
3	5	5	4	4	5	4	5	5	5	4	4	4	3	4	4	4	4	4	4	4	4	4	4	4	4	3	4	4	2	3	5	4	4	5	4	5	5	3	4	4	4	5	3	4		2	1	1	2
6	5	5	5	3	6	5	5	5	4	3	3	3	4	4	4	3	2	4	3	4	1	4	6	6	4	4	5	4	1	1	4	5	5	4	6	4	6	1	6	4	4	2	2	2		1	1	1	2
5	3	4	4	3	4	5	4	4	1	4	4	3	4	4	3	3	4	4	4	4	4	4	5	4	4	4	4	4	3	3	4	4	5	4	4	4	5	4	3	4	4	2	1	3		2	2	1	5
6	5	6	5	5	6	5	6	6	1	6	5	3	4	5	3	4	6	4	5	5	5	5	5	5	5	5	5	6	5	4	6	4	5	5	6	6	6	3	4	5	4	4	2	3		2	2	2	5
5	4	4	5	4	4	5	5	4	4	5	2	3	4	4	4	4	3	3	4	5	5	5	5	5	4	4	5	5	3	5	5	5	5	4	4	4	4	2	5	4	4	4	5	4		2	1	1	2
5	5	5	4	4	5	4	5	5	3	5	3	3	4	3	4	2	2	3	3	4	3	4	3	3	3	4	5	4	2	3	4	4	4	5	4	4	4	2	5	4	4	3	3	2		2	1	1	2
4	3	4	4	4	4	4	4	4	3	4	3	3	4	3	4	3	4	3	4	4	4	4	4	4	4	4	4	4	3	4	4	4	4	4	4	4	4	2	5	4	4	4	4	3		2	1	1	3
5	5	4	5	4	6	5	4	5	3	5	1	3	4	5	3	3	1	1	6	6	4	6	5	5	4	4	4	6	2	5	5	5	5	4	5	5	5	3	4	6	6	2	2	3		2	1	1	3
3	3	3	3	4	4	4	4	3	1	4	1	1	6	4	3	3	1	2	4	5	1	5	5	5	4	5	4	4	3	5	4	3	5	5	6	4	5	2	5	4	5	2	3	2		2	5	2	7
6	5	5	3	3	4	5	4	4	1	4	5	3	4	4	3	4	6	3	4	6	3	4	3	4	5	4	4	3	2	4	4	4	5	5	5	4	5	3	4	5	2	2	6	4		2	2	2	4
6	6	6	4	4	5	6	6	6	4	4	4	2	5	4	5	5	6	4	4	4	5	4	3	4	6	6	6	4	3	4	5	5	4	5	4	6	6	3	4	4	4	4	5	5		2	1	1	2
4	4	4	6	3	4	4	3	4	3	4	3	2	5	4	4	3	3	3	4	5	5	5	4	4	4	4	4	4	3	4	3	4	3	4	4	4	4	2	5	4	4	4	1	2		1	2	1	4
5	4	6	3	4	4	5	4	4	1	4	4	3	4	3	4	4	4	4	4	4	4	4	4	4	4	4	5	4	3	4	5	5	5	3	4	3	4	3	4	4	4	4	3	4		2	3	1	2
4	4	4	5	3	5	3	4	4	4	4	4	3	4	4	3	3	3	2	3	4	4	5	5	5	4	3	4	5	1	5	4	4	4	3	4	5	5	2	5	3	5	3	3	3		1	1	1	4
5	4	5	4	4	4	5	5	5	4	5	4	3	4	4	6	4	4	4	5	5	5	5	4	4	5	4	4	5	3	5	5	5	5	4	4	5	5	3	4	5	5	5	6	5		2	1	1	2
5	4	3	5	4	3	3	4	2	1	4	1	1	6	1	2	2	1	2	3	5	3	6	6	4	5	2	4	4	2	4	6	6	4	6	1	4	5	1	6	2	5	2	2	2		1	2	1	4
3	4	4	4	4	5	3	4	4	3	2	2	3	4	3	4	4	3	3	3	3	4	3	3	3	4	3	3	4	3	4	4	4	4	3	4	4	4	2	5	3	3	3	4	3		2	1	1	2
5	4	4	4	4	3	4	4	3	3	3	3	5	2	4	3	3	3	3	3	4	4	3	5	5	4	4	4	3	3	3	4	4	4	6	5	3	4	4	3	3	4	4	2	4		1	2	1	3
5	6	6	5	4	4	5	6	6	4	5	5	4	3	5	5	4	4	3	4	6	5	5	6	4	5	5	5	4	4	4	6	5	6	5	6	6	6	3	4	4	4	4	4	4		2	1	1	2
3	4	4	5	2	5	4	4	4	3	1	1	1	6	3	3	3	4	3	3	4	5	4	5	3	3	4	4	4	3	4	3	3	4	3	3	4	5	1	6	2	1	4	4	1		2	2	1	3
6	6	6	4	6	5	6	6	6	6	6	6	3	4	4	6	6	6	6	6	6	6	6	4	6	6	6	6	6	6	6	6	5	5	6	6	6	6	5	2	6	6	6	5	6		2	1	1	1
5	4	4	5	3	5	4	3	3	3	4	4	2	5	3	3	3	3	3	3	3	4	4	5	4	4	2	5	4	4	4	4	4	5	4	4	3	5	2	5	4	4	2	3	3		2	1	1	3
4	4	2	5	1	5	3	5	3	4	3	1	1	6	2	4	3	2	2	4	4	4	4	4	4	4	4	3	3	3	4	4	4	4	2	3	3	4	1	6	3	5	2	4	2		1	2	1	5
2	1	2	5	3	2	3	3	3	1	4	3	2	5	5	4	3	3	2	3	2	4	2	6	5	3	2	4	4	1	2	5	2	2	5	4	2	5	4	3	4	4	2	4	3		2	5	2	7
6	6	6	6	4	5	6	4	5	4	4	4	3	4	4	4	4	4	4	4	6	3	6	6	6	6	6	6	6	4	4	6	6	6	5	4	5	5	3	4	5	6	5	6	5		1	1	1	2
6	6	6	6	4	5	6	6	6	3	5	3	2	5	4	3	2	3	3	4	3	4	6	3	4	4	5	5	6	3	3	5	5	6	5	6	6	6	3	4	5	5	4	3	3		2	1	1	1
6	6	6	4	4	5	5	5	5	4	5	5	3	4	4	5	4	5	3	3	5	5	4	5	4	5	5	3	2	4	3	5	5	5	4	4	5	4	3	4	4	5	4	5	5		1	1	1	2
3	3	3	5	4	4	4	4	3	3	4	3	3	4	4	4	4	3	2	2	4	3	3	5	4	4	5	5	4	3	5	4	1	3	4	5	3	4	2	5	3	4	4	5	3		2	2	1	5
5	5	6	5	6	5	5	5	5	1	6	1	2	5	4	5	4	6	3	4	5	5	5	4	6	4	4	5	4	5	3	5	5	5	6	6	5	6	4	3	5	5	4	5	4		1	2	1	5
3	2	2	5	3	4	3	4	3	3	3	3	2	5	3	3	4	4	3	3	4	4	4	4	4	3	3	4	4	1	3	4	3	4	3	4	4	4	2	5	3	4	3	4	3		2	1	1	2
4	3	3	5	5	4	5	4	4	4	4	1	2	5	3	4	3	3	2	4	4	5	4	4	4	5	4	4	4	4	4	5	4	5	4	4	4	5	1	6	4	3	3	4	3		1	3	1	6
4	6	3	4	3	4	3	4	5	2	4	2	2	5	3	2	3	1	2	4	5	5	4	4	4	3	2	3	5	2	4	4	3	4	4	4	3	5	1	6	4	4	2	3	3		1	4	1	4
4	1	3	3	5	4	4	5	5	3	1	4	1	6	4	2	4	4	3	4	3	4	4	5	4	4	2	4	5	2	5	5	5	5	5	2	4	4	3	4	4	4	4	3	4		1	3	1	4
5	5	5	5	5	5	5	5	5	4	4	4	5	2	4	4	4	4	4	4	5	4	4	5	5	5	4	4	5	3	5	5	5	5	5	5	5	5	5	2	4	4	4	5	4		1	2	1	2
6	5	5	4	5	6	5	6	6	4	4	3	4	3	5	6	4	3	3	5	5	5	6	5	5	5	6	5	5	4	6	6	5	6	5	6	6	6	4	3	4	5	6	6	5		2	1	1	2
6	6	6	6	6	6	6	6	6	3	5	3	2	5	4	5	3	4	5	5	6	6	6	5	5	6	6	6	6	3	5	6	6	6	6	6	6	6	4	3	6	5	4	5	4		1	1	1	2
4	1	3	6	4	1	3	3	3	1	3	1	3	4	1	3	1	1	1	3	3	4	4	1	6	1	1	2	6	1	1	4	3	4	6	6	3	5	1	6	3	6	1	3	1		1	1	1	3
4	3	3	5	3	3	3	3	2	3	4	1	2	5	5	4	3	1	1	3	5	4	5	5	4	4	4	4	5	2	5	4	4	4	4	4	4	4	1	6	4	3	2	4	2		1	3	1	7
3	5	4	5	3	5	5	3	3	4	3	4	3	4	5	5	3	4	4	4	5	5	3	5	4	3	4	4	4	3	4	4	3	3	3	4	4	4	2	5	4	4	5	1	4		1	2	1	4
3	3	4	4	3	2	2	2	2	2	4	2	2	5	6	1	1	1	2	2	4	3	2	4	3	1	2	2	3	3	1	2	2	4	6	6	2	5	1	6	5	5	4	2	3		1	5	1	7
4	4	5	3	5	5	5	5	4	3	4	3	6	1	3	4	3	3	5	4	5	4	4	4	4	4	4	4	4	5	5	5	5	5	4	4	4	4	4	3	4	4	4	4	3		2	2	1	1
3	5	4	4	4	5	5	4	4	3	5	4	2	5	3	3	4	4	4	3	5	3	5	4	4	4	3	4	4	5	5	3	3	3	5	5	4	5	1	6	5	4	4	3	4		1	2	1	3
4	3	4	3	2	4	6	3	4	4	4	4	6	1	4	3	4	5	4	4	5	5	5	6	6	6	6	6	4	5	4	5	5	5	2	2	5	5	4	3	3	4	5	5	4		1	2	1	3
4	3	3	4	4	4	4	4	4	3	3	4	2	5	4	4	4	4	4	4	4	4	4	4	4	4	4	4	4	4	4	4	3	4	3	4	3	4	2	5	4	4	4	4	4		2	3	1	3
4	4	4	5	3	3	5	2	3	3	5	3	3	4	5	3	3	4	3	4	5	3	4	6	6	3	5	4	4	3	3	5	5	3	4	6	3	4	3	4	4	3	3	3	3		1	2	1	4
5	4	5	4	4	4	4	4	4	3	3	3	2	5	2	4	4	4	3	4	5	4	4	4	3	4	3	3	4	4	3	4	4	4	3	4	3	3	3	4	3	4	4	2	4		2	2	1	4
4	4	4	4	4	3	4	4	4	3	3	2	3	4	3	4	4	3	3	3	4	4	3	4	4	3	4	3	4	3	4	4	3	4	4	4	4	4	3	4	3	3	3	3	4		1	2	1	4
6	6	6	6	6	6	6	6	6	6	6	2	2	5	1	6	1	2	1	6	6	6	3	6	6	6	1	4	6	6	6	6	6	4	6	6	6	6	1	6	6	6	2	6	2		1	3	1	7
5	4	5	4	3	4	4	4	3	3	4	3	3	4	3	3	3	3	3	2	4	3	3	4	4	4	4	4	4	3	4	4	4	4	3	5	3	3	3	4	4	3	4	5	3		1	2	1	5
4	4	4	5	4	5	5	5	5	4	4	3	2	5	5	4	4	3	3	4	5	5	4	5	5	5	5	5	5	4	5	5	5	4	3	4	4	4	3	4	4	4	4	5	4		2	2	1	5
1	1	3	5	3	5	3	3	4	3	1	1	2	5	4	4	4	3	2	2	3	3	3	5	4	1	2	3	4	3	3	2	2	2	3	2	3	4	1	6	3	2	3	2	3		1	2	1	4
4	2	3	1	1	5	2	1	1	1	1	5	5	2	4	2	2	6	4	3	6	6	4	4	5	3	5	4	4	6	3	4	4	4	1	1	1	4	4	3	1	4	1	1	1		1	2	1	3
5	5	5	6	6	6	5	6	6	3	6	6	1	6	6	6	5	6	2	5	6	6	6	6	6	6	5	5	5	3	4	6	6	5	5	6	6	5	1	6	5	5	6	6	6		1	2	1	5
4	4	4	4	4	5	2	4	4	3	4	5	3	4	4	3	4	5	4	3	2	4	3	4	4	3	3	3	3	5	4	4	3	3	4	4	4	4	3	4	4	4	4	3	5		1	3	1	7
6	6	6	6	6	6	6	6	6	4	6	6	4	3	4	6	6	6	5	5	6	4	6	6	6	6	6	6	6	6	4	5	5	5	5	6	6	5	3	4	6	6	4	4	4		1	3	1	3
5	3	4	4	3	4	4	4	3	3	4	3	3	4	5	4	4	3	4	4	4	3	4	4	4	3	4	5	4	4	4	4	4	3	4	4	3	4	3	4	4	4	3	5	3		2	3	1	5
4	5	5	6	4	4	4	4	4	3	5	4	4	3	6	4	5	4	4	3	5	5	6	6	6	5	3	4	4	4	6	4	3	4	5	6	3	5	3	4	4	4	3	3	4		1	2	1	6
2	4	2	4	3	3	3	4	4	1	3	3	3	4	4	3	3	3	3	2	3	3	4	4	4	3	3	3	4	4	4	4	3	4	2	4	3	4	2	5	4	3	2	3	3		2	3	1	6
2	3	1	1	1	5	2	2	1	1	1	1	2	5	1	1	1	1	1	1	5	3	1	4	1	1	1	1	3	5	3	1	1	1	1	1	1	3	1	6	1	4	1	1	1		1	2	1	5
5	5	5	4	4	3	5	2	2	3	5	4	5	2	4	4	4	5	5	4	4	5	4	5	5	5	5	5	4	4	5	4	4	4	4	5	2	4	5	2	4	4	4	4	4		1	3	1	4
4	4	2	4	4	3	3	2	4	4	4	3	3	4	4	3	4	4	4	3	4	5	4	4	4	2	2	2	4	2	5	3	3	3	3	5	3	4	3	4	4	4	3	3	4		2	1	1	2
5	4	4	5	3	4	4	4	4	4	4	3	2	5	5	4	3	3	3	3	4	4	4	4	5	4	3	4	4	3	4	3	3	4	3	5	4	5	2	5	4	2	2	2	2		1	3	1	5
6	4	4	4	6	5	5	6	6	1	6	2	3	4	4	5	4	4	4	5	6	5	4	3	3	5	5	6	5	6	5	4	4	5	6	6	5	6	4	3	5	5	4	3	5		1	4	1	5
6	5	6	4	6	6	6	5	4	3	4	6	6	1	4	5	4	6	6	3	3	5	6	6	4	6	6	6	6	6	5	6	6	6	2	6	5	6	6	1	1	5	4	5	5		1	1	1	2
5	5	5	4	4	4	6	5	5	4	4	5	2	5	3	4	4	4	4	4	4	4	5	4	4	6	6	6	5	4	4	5	5	6	5	5	5	5	3	4	4	4	4	5	5		2	2	1	3
5	3	4	6	5	5	5	5	5	4	5	3	3	4	5	4	4	4	4	4	5	5	4	5	5	5	5	5	5	5	5	5	5	5	4	5	4	5	4	3	4	4	4	5	4		1	3	1	6
6	6	6	5	3	4	6	4	3	3	4	3	3	4	4	4	5	5	5	5	5	5	5	4	4	5	4	4	4	4	3	4	6	4	5	6	4	4	2	5	4	5	5	3	5		1	1	1	2
4	5	5	3	3	4	5	4	5	4	4	5	3	4	4	4	4	4	5	5	5	4	5	5	5	4	4	4	4	5	3	4	5	5	4	4	4	4	3	4	3	5	4	3	4		2	1	1	2
4	3	3	5	4	4	3	3	3	3	2	2	3	4	4	3	4	3	3	4	4	2	3	4	4	4	1	2	4	4	2	2	2	2	3	3	2	4	2	5	2	4	2	3	3		1	3	1	2
2	3	2	3	3	4	3	2	3	2	3	2	3	4	2	4	4	4	4	3	3	3	4	4	4	2	3	3	4	3	5	3	4	4	2	5	3	4	2	5	4	4	3	3	3		2	2	1	2
5	2	4	3	2	4	4	4	3	1	2	2	2	5	2	3	5	5	5	3	1	4	3	5	5	4	4	3	4	3	5	4	4	4	5	3	3	3	1	6	4	6	3	5	4		2	2	1	3
6	5	6	4	4	6	6	4	3	3	5	6	5	2	6	5	4	4	6	5	6	6	5	6	6	6	6	4	5	6	6	6	6	6	5	6	3	5	5	2	3	4	6	6	5		2	3	2	5
3	4	2	5	6	2	1	3	3	1	6	1	1	6	6	2	4	1	3	1	4	5	3	6	6	1	1	1	2	5	5	4	1	3	5	5	2	4	4	3	5	5	4	5	4		2	3	1	4
4	3	1	6	6	4	1	1	1	1	1	1	1	6	1	3	6	1	1	1	4	3	6	6	6	1	1	1	6	1	3	6	1	4	1	1	1	3	1	6	1	1	1	1	1		2	4	1	3
6	6	6	4	4	5	5	5	5	4	5	4	5	2	4	4	5	5	5	5	5	5	6	4	4	5	6	5	5	5	4	5	5	5	5	6	5	5	5	2	5	5	5	5	5		2	2	1	4
5	5	4	6	4	5	5	3	3	3	5	4	4	3	5	5	4	5	4	4	4	4	5	5	6	5	4	4	4	5	5	4	6	4	5	5	4	5	3	4	5	4	4	4	5		1	3	1	7
5	5	5	4	4	5	5	5	5	4	4	3	3	4	4	4	5	3	4	4	5	4	4	5	4	5	5	5	4	4	4	5	5	5	4	4	4	4	3	4	5	4	3	5	3		2	3	1	7
5	4	4	4	4	4	4	4	4	3	4	4	3	4	3	4	3	4	3	4	4	4	4	4	4	4	3	3	4	4	4	4	4	3	4	4	4	5	3	4	4	3	3	3	4		2	2	1	3
5	6	5	3	4	5	4	4	4	3	4	5	3	4	4	4	5	5	5	5	5	4	5	5	6	5	2	4	5	5	5	5	4	4	5	4	4	4	4	3	5	4	5	5	5		2	2	2	5
3	4	3	5	4	6	4	3	4	4	2	3	3	4	5	2	4	5	4	3	3	3	2	5	4	4	5	4	4	4	3	4	4	4	2	2	4	4	3	4	3	3	3	3	4		1	3	1	6
4	3	4	4	4	4	4	4	4	4	4	4	3	4	4	4	4	4	4	4	4	4	4	4	4	4	4	4	4	4	4	4	4	4	4	4	4	4	3	4	4	4	4	4	4		1	2	1	4
2	5	2	4	4	6	4	4	3	5	4	3	2	5	4	3	2	4	2	3	3	4	4	4	5	4	4	4	4	2	5	4	4	4	5	5	3	5	3	4	4	4	3	4	2		2	2	1	5
5	4	4	3	4	4	4	3	3	3	4	4	5	2	3	4	4	4	4	4	4	4	4	4	4	4	4	4	4	4	4	4	4	5	4	4	3	4	4	3	4	4	4	4	4		2	3	1	6
2	5	5	5	5	6	6	5	5	4	1	1	1	6	4	5	5	4	2	5	6	6	6	5	5	6	6	6	2	1	6	6	6	6	6	3	6	6	6	1	3	4	5	1	5		1	2	1	4
5	5	5	5	2	6	4	4	3	1	2	2	1	6	1	4	4	4	3	5	5	4	5	5	4	4	3	3	5	4	4	3	3	4	4	4	3	4	3	4	2	4	3	3	4		2	2	1	4
2	3	4	4	4	5	4	3	4	3	3	5	3	4	4	5	4	6	4	3	6	4	4	4	4	4	5	5	4	5	5	5	4	6	3	4	3	4	3	4	3	3	5	5	5		2	2	2	5
5	5	6	4	4	5	4	5	5	4	5	3	3	4	5	4	3	3	4	5	4	5	5	6	4	4	3	3	5	4	3	5	5	5	3	6	4	5	3	4	4	4	2	3	4		2	1	1	2
6	4	5	4	4	5	4	5	4	2	4	4	3	4	4	4	3	4	4	5	5	4	5	3	4	5	4	3	4	4	5	6	5	4	3	4	3	4	4	3	4	3	4	2	4		2	3	2	4
4	6	4	4	4	4	4	4	4	2	4	4	2	5	3	4	4	4	5	5	5	5	5	4	5	4	2	2	5	5	5	4	3	5	5	5	4	5	3	4	4	4	2	4	4		1	1	1	2
4	5	4	4	3	2	4	4	4	3	4	5	5	2	4	5	5	4	5	4	4	3	5	4	4	4	4	3	4	5	5	6	5	5	5	4	2	5	5	2	4	4	4	3	5		2	2	2	3
3	3	3	3	3	4	3	4	3	2	3	4	3	4	4	3	3	3	4	4	4	3	4	2	4	3	3	4	4	4	3	4	3	4	4	3	4	4	3	4	4	4	4	3	3		2	2	2	4
5	5	4	3	4	3	2	5	4	3	3	4	3	4	3	5	3	6	5	5	5	5	5	4	4	2	3	3	4	6	5	3	4	5	6	4	3	4	1	6	4	4	5	5	4		2	1	1	2
4	5	4	6	3	4	3	4	4	4	4	1	1	6	4	3	4	2	3	3	4	3	4	2	3	3	2	2	4	3	3	4	3	4	4	4	4	5	2	5	4	3	3	3	3		2	1	1	2
4	1	4	3	3	5	4	2	2	1	4	3	3	4	3	2	5	3	5	3	4	4	4	5	5	4	1	4	4	4	4	4	4	4	4	3	4	4	2	5	4	4	3	6	3		2	2	1	5
4	4	4	5	3	4	5	4	4	3	4	3	3	4	4	4	3	2	2	4	4	3	4	5	5	5	5	5	4	2	5	4	4	5	5	5	4	5	3	4	4	4	3	3	2		1	3	1	6
4	4	4	5	4	5	5	4	4	3	3	4	3	4	4	4	2	4	3	4	4	4	4	4	4	5	4	4	4	3	4	5	5	5	3	4	4	4	2	5	3	3	2	4	3		2	3	1	7
3	3	2	4	3	4	3	2	2	2	3	4	2	5	3	5	4	4	4	3	5	3	5	3	4	3	3	3	5	4	5	3	2	4	4	3	3	5	2	5	3	3	5	4	4		1	2	1	2
5	5	4	3	4	5	5	4	4	2	4	6	3	4	4	4	5	6	5	4	5	5	5	6	4	6	6	5	4	5	5	5	4	5	5	4	4	4	3	4	4	5	5	1	4		2	3	2	6
5	5	5	5	4	6	5	5	4	4	4	4	3	4	4	5	5	4	4	4	4	4	4	3	4	4	4	4	4	4	4	4	4	4	4	4	4	5	3	4	4	4	4	4	4		1	2	1	4
5	4	5	4	3	5	3	4	4	3	3	2	2	5	3	4	3	2	2	2	3	3	4	4	3	2	2	3	4	3	4	3	3	4	5	4	4	4	2	5	4	5	4	5	3		1	2	1	4
6	6	6	5	5	6	6	6	6	6	5	5	4	3	4	5	5	6	5	6	6	6	6	6	5	6	5	5	6	6	6	5	5	6	3	5	4	6	3	4	5	5	5	5	5		1	1	1	2
6	6	6	4	5	6	6	6	6	3	6	5	6	1	4	5	5	5	5	5	6	6	6	4	5	6	6	6	5	5	5	6	5	6	6	6	6	6	5	2	6	6	6	6	5		2	1	1	2
5	5	5	4	4	4	4	4	3	2	4	3	4	3	4	5	4	5	4	5	5	5	5	5	5	5	3	4	5	5	5	5	5	5	3	5	3	4	2	5	4	3	4	3	4		2	4	1	3
6	6	6	5	6	6	6	6	6	4	6	6	4	3	5	6	6	4	4	6	6	6	6	5	5	6	5	4	6	6	5	6	6	6	3	6	6	6	5	2	6	6	5	5	6		2	2	1	3
3	6	5	5	4	6	5	5	5	4	4	4	4	3	4	3	2	4	4	4	4	4	4	4	4	4	4	3	3	4	4	4	4	4	4	4	5	4	3	4	4	4	4	4	4		2	2	1	5
5	5	5	4	3	5	4	4	4	3	4	2	3	4	4	4	4	3	3	3	3	3	4	4	3	4	3	3	3	4	5	4	4	4	3	4	3	4	2	5	3	2	3	4	3		2	3	1	7
5	4	5	4	4	4	4	4	4	3	4	4	3	4	3	4	4	4	3	4	5	5	4	4	4	4	4	4	5	4	5	4	4	4	4	5	4	5	3	4	4	4	4	4	4		1	2	1	4
3	2	2	4	3	3	3	4	4	1	3	3	4	3	3	5	4	4	4	4	3	4	4	4	4	3	3	3	3	4	5	3	3	5	5	5	3	4	2	5	5	4	4	6	5		2	4	1	4
6	5	5	4	4	3	4	4	4	3	4	5	4	3	4	4	4	4	4	5	5	5	5	2	4	4	4	4	4	5	5	5	5	5	4	4	4	4	3	4	4	2	5	5	4		2	2	2	2
5	6	5	4	3	5	3	5	5	2	4	3	1	6	2	5	3	4	3	4	4	4	5	4	4	3	4	4	4	4	5	4	4	5	4	4	4	5	1	6	4	1	4	2	3		1	2	1	4
5	4	4	4	3	2	3	2	2	3	3	3	2	5	4	4	4	3	3	4	3	4	2	4	4	2	3	3	4	2	3	2	2	3	4	4	2	4	2	5	4	4	5	3	4		2	1	1	2
4	4	4	3	4	5	5	5	4	4	4	4	2	5	4	3	3	3	4	4	4	3	4	4	4	5	5	5	4	3	3	4	5	4	4	4	5	4	2	5	4	4	3	3	3		2	1	1	3
5	5	5	4	3	4	4	4	3	3	4	3	3	4	3	3	3	4	4	3	4	4	4	4	4	4	3	3	4	4	4	4	5	4	3	4	3	4	3	4	3	4	4	4	4		2	2	1	4
4	5	4	4	3	5	3	5	4	3	4	3	1	6	4	3	3	4	4	2	6	3	5	3	4	3	4	4	4	4	6	5	5	5	3	5	4	4	3	4	3	3	4	3	3		2	2	1	4
3	3	4	3	2	5	4	3	2	1	1	1	3	4	1	4	4	3	4	2	5	5	2	5	5	5	5	2	5	5	6	4	4	3	5	3	5	3	2	5	3	4	2	3	3		2	3	1	7
4	5	4	4	2	4	4	2	2	2	3	4	4	3	3	5	5	5	3	2	6	4	5	4	4	4	3	3	5	2	5	4	4	4	4	3	2	2	3	4	2	4	4	4	4		2	3	2	3
4	5	4	4	4	4	4	4	4	4	4	3	1	6	4	2	4	4	4	4	6	4	5	4	4	5	5	4	4	4	3	4	4	5	4	4	4	4	1	6	4	2	3	4	3		2	2	2	4
4	3	4	5	3	4	2	3	3	3	3	3	2	5	3	4	2	4	4	2	3	2	2	6	6	2	1	5	2	3	1	3	3	4	4	3	3	4	2	5	3	3	2	5	3		2	2	1	5
1	1	1	4	4	5	4	4	4	1	4	3	2	5	4	5	4	4	3	3	4	5	4	4	4	4	1	4	4	4	4	3	3	4	4	4	3	4	2	5	4	4	4	2	4		2	3	1	5
4	4	4	4	3	5	5	5	5	3	4	4	4	3	4	4	4	4	4	4	5	3	4	5	4	4	4	4	5	5	5	5	5	5	5	5	5	5	4	3	4	4	4	4	4		2	3	2	5
5	5	5	3	3	5	4	3	3	2	2	4	3	4	3	5	5	5	5	5	5	6	5	4	4	4	4	4	4	5	5	5	4	5	5	3	3	4	4	3	3	5	4	5	5		2	2	1	4
2	2	2	6	3	2	5	4	4	3	5	1	1	6	3	4	4	1	1	3	5	3	4	5	5	5	5	5	5	2	4	4	3	5	5	4	4	5	1	6	3	4	2	2	2		1	3	1	6
5	6	4	4	4	5	5	4	5	5	5	4	5	2	6	4	4	5	4	6	5	4	5	5	6	5	4	6	5	3	5	4	5	4	5	6	4	5	3	4	5	4	4	5	4		2	2	1	4
3	3	4	5	3	4	4	4	4	3	4	4	1	6	4	3	3	4	3	5	3	5	3	4	4	3	4	4	4	3	3	3	3	3	3	4	3	4	2	5	3	2	3	4	3		2	2	1	4
5	5	5	5	5	5	5	5	5	5	5	5	6	1	6	3	4	4	4	5	5	4	4	5	5	5	5	3	5	5	5	5	4	5	5	6	5	6	5	2	5	4	4	3	4		1	2	1	5
3	4	3	4	2	4	3	3	3	3	2	2	2	5	4	4	2	3	2	3	4	4	4	1	4	3	3	4	3	1	4	4	2	5	2	3	4	4	1	6	2	4	2	1	2		1	2	1	4
4	4	4	4	4	4	4	4	4	3	4	4	2	5	4	4	3	3	3	3	5	4	4	4	4	4	5	4	4	5	5	3	5	4	4	4	4	4	3	4	4	4	3	5	3		1	4	1	6
1	3	1	5	2	2	2	2	2	4	2	1	1	6	5	1	1	1	1	1	4	4	4	4	4	2	3	4	4	1	4	4	4	4	4	4	2	3	1	6	2	4	1	4	1		1	2	1	5
4	4	4	5	4	4	4	4	4	4	4	4	3	4	5	5	4	5	3	3	4	5	4	3	4	4	3	4	3	3	3	4	3	3	4	4	3	4	2	5	4	4	3	3	3		2	2	1	5
5	5	5	4	4	4	5	2	2	2	3	2	6	1	2	4	3	5	5	4	4	5	5	4	4	4	3	4	5	4	4	3	3	5	4	4	2	3	5	2	3	4	3	4	3		1	2	1	5
1	2	1	6	6	1	1	1	1	1	6	6	1	6	6	1	1	6	6	1	6	6	6	6	6	1	6	6	6	6	6	1	4	1	4	4	1	4	1	6	5	6	1	6	1		1	3	1	6
3	4	4	5	4	4	3	4	4	3	5	3	4	3	4	4	3	3	3	3	3	4	4	5	4	4	3	4	5	3	4	5	5	5	4	5	4	5	3	4	4	5	4	3	3		2	3	2	5
4	4	3	5	3	3	4	3	3	3	3	3	4	3	3	4	3	4	3	4	5	5	3	5	4	4	4	5	5	4	5	5	4	5	5	4	3	5	2	5	4	3	3	6	3		1	2	1	4
4	3	4	4	4	4	4	3	3	4	4	4	3	4	6	4	3	4	4	4	4	3	4	5	6	4	4	4	5	4	3	5	4	4	4	4	4	4	2	5	4	4	4	3	4		1	2	1	4
3	2	4	3	1	6	6	3	1	1	4	3	3	4	1	5	2	6	3	1	4	1	4	3	2	4	1	1	4	6	5	4	2	4	5	4	4	4	3	4	4	1	1	3	5		1	2	1	5
5	4	5	6	4	6	4	5	5	4	5	3	3	4	4	4	4	4	3	4	5	4	4	2	5	4	5	4	4	4	4	4	4	4	4	5	5	5	3	4	4	4	4	3	4		1	2	1	4
4	5	4	4	3	4	4	2	2	3	1	1	1	6	4	1	5	1	1	4	4	4	4	4	4	4	4	4	2	1	4	4	4	4	5	1	3	4	3	4	1	4	1	3	1		1	3	1	5
2	4	3	5	3	3	3	4	3	2	3	3	3	4	3	4	3	4	3	3	4	4	3	5	4	2	3	4	4	2	3	3	3	4	3	3	3	4	3	4	3	4	3	4	3		1	1	1	4
4	2	4	5	3	5	4	4	4	1	4	4	3	4	4	3	3	3	4	3	4	4	2	5	5	4	4	4	5	3	3	4	6	3	4	4	4	4	3	4	4	4	4	5	4		1	2	1	5
5	6	4	4	3	4	3	3	3	2	2	1	2	5	1	5	3	2	3	4	6	4	5	5	4	2	3	5	5	3	6	4	4	4	2	4	3	4	1	6	4	5	3	5	3		1	2	1	4
5	5	5	5	4	4	4	4	4	4	4	3	3	4	5	2	3	3	3	3	3	4	5	3	4	4	5	4	4	4	4	4	4	4	4	4	4	4	3	4	4	4	3	4	3		1	2	1	5
5	3	4	6	2	4	4	4	4	3	4	1	3	4	3	2	3	3	1	2	3	1	4	4	4	4	4	4	4	3	2	4	4	4	3	4	3	3	1	6	4	4	2	6	2		2	3	1	7
5	4	2	6	3	3	2	2	4	4	4	3	1	6	5	3	1	5	5	1	5	5	6	5	4	5	4	6	3	4	4	5	4	6	3	5	4	5	1	6	4	2	4	1	1		1	1	1	4
6	5	5	5	4	4	4	3	4	4	4	4	3	4	4	4	4	5	4	4	5	5	5	4	5	5	5	5	5	5	5	5	5	5	5	5	4	5	3	4	5	4	5	5	4		2	1	1	2
3	5	4	5	4	3	4	4	4	1	3	3	2	5	1	6	2	3	3	4	4	4	2	4	1	2	3	3	4	2	3	2	2	3	4	4	3	4	2	5	4	3	1	5	3		2	2	1	4
4	3	3	3	3	5	3	3	4	3	3	4	4	3	3	3	3	3	3	3	4	3	3	4	4	3	4	4	4	4	4	4	3	4	2	4	4	4	3	4	2	3	3	5	3		2	3	1	4
4	5	3	6	5	3	4	4	5	3	5	5	4	3	5	6	3	5	4	2	5	5	4	6	6	5	4	5	5	4	4	5	6	4	4	5	4	4	5	2	5	5	5	5	4		1	2	1	4
1	3	3	6	3	3	3	6	6	6	3	2	3	4	6	5	6	5	1	1	6	6	4	1	6	5	6	6	6	6	1	5	5	5	4	3	5	4	3	4	4	4	1	3	4		1	2	1	5
6	6	5	5	4	4	5	5	5	4	5	3	3	4	4	4	4	3	4	4	5	4	3	6	6	5	5	4	6	4	4	5	4	3	5	5	3	4	3	4	4	5	3	5	4		1	2	1	4
5	5	5	4	4	5	5	4	4	3	4	3	2	5	5	4	4	4	3	5	5	5	4	3	5	4	4	3	5	3	4	4	4	4	4	4	4	4	2	5	4	3	3	3	4		1	5	1	4
3	4	4	3	3	4	4	3	4	3	3	3	3	4	3	4	3	4	4	3	4	4	4	4	3	4	3	4	2	4	4	5	4	4	4	4	2	4	3	4	3	4	4	3	3		2	2	1	5
4	4	4	3	3	4	3	4	4	2	4	4	4	3	3	3	3	5	4	2	4	4	4	2	4	4	4	3	3	2	4	4	4	4	4	4	4	4	3	4	4	4	3	4	4		2	1	1	3
4	2	4	4	4	4	4	3	3	3	4	3	3	4	4	3	4	3	4	4	5	3	6	5	6	4	5	6	4	3	3	6	6	6	3	4	3	4	3	4	4	3	3	3	3		2	2	1	4
4	4	4	4	4	5	4	4	4	3	3	4	4	3	3	3	4	5	5	4	5	4	4	5	5	4	4	5	5	5	5	5	4	4	4	4	4	5	2	5	4	4	3	3	4		2	2	1	5
6	6	6	5	4	5	5	5	5	5	5	6	4	3	5	6	4	4	5	5	6	5	5	5	5	5	4	4	5	5	4	5	6	6	5	6	6	6	5	2	5	4	4	5	5		2	1	1	2
5	4	4	4	4	4	5	4	4	3	4	4	4	3	4	3	3	4	4	4	4	4	4	4	4	4	4	4	4	3	4	4	5	5	4	4	4	4	4	3	4	4	4	4	4		2	3	1	3
3	2	2	2	4	4	4	4	4	4	3	4	3	4	4	4	3	4	4	2	4	4	5	5	5	4	4	4	4	5	5	5	5	5	3	5	4	4	2	5	3	4	4	2	3		1	2	1	3
6	4	6	5	5	5	6	4	4	2	5	5	4	3	2	3	3	5	5	5	6	5	5	5	5	5	5	5	6	5	5	5	5	5	5	5	5	5	4	3	4	5	3	5	4		2	5	2	6
4	4	4	4	4	5	4	4	4	1	3	4	4	3	2	4	4	4	4	4	5	4	4	4	4	4	4	4	4	4	3	4	4	4	4	5	4	4	3	4	4	4	4	3	4		2	3	2	6
4	5	4	4	4	5	4	4	4	2	4	4	5	2	4	2	3	4	4	3	5	5	5	4	4	4	4	4	4	4	4	4	4	4	4	4	3	4	3	4	4	4	2	3	4		1	2	1	4
4	4	5	5	4	5	4	5	5	3	5	4	2	5	5	4	4	4	3	4	4	4	5	5	4	4	5	5	5	5	5	4	3	4	4	6	5	4	3	4	4	4	5	4	4		2	1	1	2
4	3	4	3	4	4	4	4	4	3	4	4	3	4	4	4	4	4	4	4	4	4	4	4	4	4	3	3	3	3	4	4	4	4	4	4	4	4	3	4	4	4	4	3	4		2	4	2	6
6	6	6	5	6	6	6	6	6	3	5	6	5	2	4	5	5	6	5	5	6	6	6	4	5	5	5	5	5	5	5	5	5	6	6	5	5	5	2	5	5	5	5	5	6		2	4	2	4
4	4	4	4	4	5	3	4	4	4	4	4	3	4	3	4	4	5	3	3	6	6	6	5	3	3	5	4	4	4	3	3	4	4	4	3	3	4	2	5	3	5	4	6	4		1	2	1	4
5	6	5	5	5	6	6	6	6	6	6	6	5	2	4	5	4	5	5	4	6	6	6	5	6	6	4	6	5	4	4	5	5	6	6	6	6	5	4	3	5	5	5	5	6		1	2	1	4
4	4	4	6	4	4	4	4	4	3	4	4	2	5	4	4	3	3	3	4	4	4	4	3	5	4	4	4	4	2	4	4	4	5	4	4	4	5	3	4	4	4	3	5	4		2	3	1	7
5	4	4	5	4	6	4	4	4	3	4	3	3	4	3	4	4	4	3	4	5	5	3	4	5	3	4	3	5	5	4	3	4	4	3	4	5	5	1	6	4	3	4	5	4		1	3	1	4
3	4	3	5	3	4	4	3	4	4	2	3	2	5	6	2	2	5	4	2	4	4	3	1	5	3	3	4	5	3	5	4	4	4	3	3	2	4	3	4	3	4	3	4	3		1	2	1	4
4	4	4	3	4	4	3	5	4	3	4	3	3	4	2	4	3	3	3	4	4	4	4	3	3	3	3	3	4	2	4	2	4	4	5	4	5	4	2	5	4	5	3	3	3		2	1	1	1
5	6	5	5	5	6	5	5	5	4	5	4	3	4	5	5	4	4	4	4	4	4	4	4	6	4	4	4	4	3	4	4	4	4	4	4	4	4	3	4	5	4	3	4	4		1	1	1	4
4	3	3	5	4	4	4	4	4	3	4	2	3	4	4	5	5	3	2	2	3	3	3	4	5	4	4	5	4	2	3	4	4	4	5	5	4	4	2	5	4	4	2	2	3		1	2	1	5
4	5	4	4	3	6	5	5	4	4	5	5	2	5	4	4	3	5	5	4	5	6	4	5	5	5	4	5	4	6	5	5	4	4	4	5	5	5	3	4	4	5	5	4	5		1	2	1	4
5	4	4	5	3	6	4	3	4	4	4	4	3	4	2	5	4	4	4	5	5	5	5	5	5	5	4	4	5	4	5	5	5	5	4	4	3	4	3	4	4	4	4	2	4		1	2	1	4
4	4	4	6	3	5	4	4	4	4	4	1	1	6	4	1	2	1	2	4	6	3	4	3	5	3	4	3	4	4	4	4	4	3	3	6	4	4	1	6	4	3	3	3	2		2	2	1	4
4	4	4	5	3	4	4	4	4	4	3	2	3	4	3	4	1	4	3	3	4	4	4	4	4	3	4	4	4	3	4	4	3	4	1	4	3	4	2	5	3	3	1	4	1		2	2	1	4
2	2	1	4	3	6	1	2	2	1	1	1	3	4	2	2	1	3	1	1	4	6	1	4	2	1	2	4	4	2	5	4	2	5	4	4	3	6	1	6	3	2	3	6	1		1	2	1	2
5	5	5	4	3	3	5	4	4	3	4	3	2	5	4	4	3	3	4	3	5	5	5	5	5	5	4	3	4	4	3	5	5	5	4	6	4	4	3	4	4	4	3	3	3		2	1	1	2
5	2	5	6	4	2	2	2	1	4	4	5	5	2	4	5	2	4	3	2	2	5	5	5	5	2	2	3	5	3	5	5	3	5	4	2	4	2	2	5	4	4	5	4	2		1	1	1	4
1	1	1	1	1	1	1	1	1	1	1	3	2	5	2	1	1	1	1	1	3	1	1	4	1	1	1	1	2	1	4	1	1	2	1	2	1	1	1	6	2	4	1	2	1		1	3	1	7
5	4	4	5	4	6	6	4	4	3	4	1	1	6	4	4	4	3	2	4	6	6	5	6	6	5	5	5	5	3	4	5	4	4	4	5	5	5	2	5	4	4	2	5	3		2	4	1	6
3	2	2	3	1	6	6	1	1	1	1	1	1	6	6	1	1	1	1	1	6	6	1	1	6	6	1	1	4	1	6	4	1	1	6	1	1	1	1	6	1	1	1	6	1		2	4	1	7
4	5	5	4	4	4	4	4	4	3	4	5	4	3	4	5	4	5	4	4	5	5	5	4	4	4	4	4	4	4	3	4	5	5	4	5	4	4	4	3	4	4	4	3	4		2	2	2	4
6	6	5	4	4	4	4	4	4	4	5	4	3	4	5	5	2	5	3	4	4	6	3	5	5	3	3	3	4	2	3	1	4	2	6	5	4	5	1	6	4	4	4	5	4		2	1	1	2
6	6	6	6	4	3	5	5	4	4	4	3	3	4	4	6	4	4	4	5	6	6	5	4	5	6	3	5	5	4	3	6	6	6	3	4	4	5	3	4	4	5	3	3	3		1	1	1	2
5	4	5	4	5	5	4	4	4	3	4	4	5	2	4	4	3	3	4	3	5	4	4	4	4	4	4	4	4	4	3	4	4	4	4	4	5	4	3	4	4	4	4	4	3		2	2	1	4
5	4	5	3	4	4	4	4	4	1	5	5	4	3	2	4	4	4	5	4	5	4	5	4	4	4	3	3	4	3	4	5	4	5	5	5	4	5	3	4	4	3	4	4	4		2	3	2	6
4	2	4	5	3	2	3	2	2	3	5	1	1	6	4	4	3	2	2	4	5	5	3	2	2	3	2	4	2	1	4	4	4	4	3	4	2	4	1	6	2	3	2	1	1		2	1	1	2
4	1	3	3	4	6	3	3	3	1	5	3	3	4	2	4	4	2	3	3	4	4	4	4	4	3	2	3	4	3	3	3	3	3	4	4	5	4	2	5	4	3	3	1	1		2	2	1	5
3	2	4	5	3	3	3	5	4	1	5	2	2	5	4	3	2	6	3	4	5	3	4	6	5	4	5	3	5	6	6	6	6	3	4	6	3	5	1	6	1	4	1	3	3		1	4	1	7
6	6	6	5	5	3	5	5	5	3	4	3	6	1	5	4	3	3	4	3	6	6	6	5	5	6	6	3	3	4	4	5	3	5	6	4	4	6	3	4	4	4	3	4	3		2	3	1	6
3	4	3	4	4	4	4	4	4	3	4	5	4	3	4	3	3	4	4	3	4	4	4	4	4	4	3	4	4	3	4	5	4	4	4	4	3	4	4	3	4	4	4	4	4		2	2	1	5
6	5	4	4	4	4	5	4	4	4	4	4	3	4	4	3	4	3	4	4	4	4	3	4	4	5	5	4	4	4	3	4	5	5	4	4	4	4	3	4	4	5	4	5	4		2	1	1	3
4	5	5	5	4	4	4	4	4	4	4	4	4	3	4	5	5	5	4	3	5	5	4	4	4	4	3	4	5	5	5	5	4	5	4	5	4	5	4	3	4	5	4	4	4		2	1	1	2
3	4	4	4	5	3	5	4	3	1	4	5	3	4	3	6	4	4	4	3	6	5	4	6	6	5	3	3	5	2	4	4	3	4	5	4	3	5	3	4	4	5	5	4	4		1	5	2	7
4	3	3	4	3	4	3	3	3	1	3	3	5	2	4	2	2	3	4	3	4	3	4	4	4	3	3	3	3	4	4	4	4	4	3	4	3	3	3	4	3	3	3	5	2		1	3	1	7
5	5	5	4	3	4	6	4	4	4	3	3	3	4	4	3	3	4	3	4	5	3	4	5	5	5	5	4	4	3	6	4	4	4	4	4	5	5	2	5	3	4	2	3	2		1	2	1	4
4	3	4	4	4	4	4	4	4	3	4	1	1	6	3	4	1	2	1	3	4	5	6	4	4	3	4	6	3	1	3	5	4	6	2	4	3	4	1	6	4	3	3	5	1		2	1	1	2
4	6	6	4	4	4	4	4	5	2	4	3	3	4	2	3	4	1	4	4	6	2	6	4	4	4	1	6	3	1	4	5	4	6	4	4	5	4	2	5	3	3	4	6	4		2	1	1	2
6	6	6	5	5	5	5	5	5	1	5	5	4	3	4	4	4	5	5	5	6	6	5	5	5	5	4	3	5	5	5	5	5	5	5	5	5	5	3	4	5	3	5	3	5		2	5	2	4
4	4	4	5	3	3	4	4	3	3	4	3	3	4	4	3	3	4	3	3	4	5	4	3	3	4	4	4	4	4	4	4	4	4	3	4	3	4	3	4	4	3	3	3	4		2	1	1	2
5	4	4	3	4	4	5	5	5	3	4	3	2	5	4	4	3	3	4	4	4	4	5	5	4	4	5	5	4	3	4	4	5	5	5	5	5	5	2	5	5	5	4	3	4		2	2	2	5
4	4	2	4	4	2	4	3	3	2	3	4	5	2	3	1	4	4	4	4	5	4	3	5	4	5	5	5	5	2	5	5	5	5	3	5	3	4	3	4	4	4	3	4	4		2	1	1	4
4	4	4	3	4	5	4	4	4	2	4	4	5	2	4	4	4	5	5	4	4	4	5	5	5	4	4	4	4	4	4	4	4	5	3	5	5	4	4	3	4	5	5	4	4		2	2	2	5
4	4	4	6	3	4	4	3	3	3	3	2	2	5	3	3	1	4	2	2	3	4	2	4	4	3	3	4	4	4	4	2	2	2	2	3	3	3	1	6	2	2	2	2	2		1	2	1	5
6	4	4	3	4	2	3	4	3	3	4	4	4	3	3	3	4	4	5	5	4	4	4	4	4	4	4	3	4	5	4	2	4	4	2	4	3	4	4	3	2	4	4	3	4		2	2	1	4
5	5	5	5	6	6	5	6	6	3	5	4	3	4	5	5	5	5	4	5	5	5	5	5	5	4	5	5	5	3	5	5	5	5	4	5	5	5	3	4	5	4	5	4	4		2	2	1	2
6	5	5	3	4	5	5	5	5	2	4	5	5	2	3	5	5	5	5	5	6	6	5	4	4	4	4	3	6	3	6	5	5	5	4	6	5	5	4	3	4	4	5	5	5		2	5	2	4
5	4	5	5	4	5	5	4	3	3	4	4	5	2	4	4	4	4	4	4	3	4	4	5	4	5	5	5	4	5	2	5	5	5	4	4	4	5	5	2	4	4	4	4	4		2	2	1	6
4	4	4	3	3	3	4	3	3	4	3	6	5	2	3	2	3	6	3	2	4	4	4	3	4	5	5	4	4	3	4	4	4	5	5	3	3	4	4	3	3	5	4	3	4		2	2	1	4
6	6	6	4	4	4	6	5	6	1	4	5	5	2	4	4	4	5	4	6	6	6	6	4	4	6	5	6	5	4	5	5	6	6	5	4	5	5	5	2	4	5	6	6	5		2	1	1	1
4	2	2	6	3	4	2	3	3	1	2	2	1	6	1	1	1	3	3	1	2	4	3	1	6	3	1	1	4	3	4	4	2	4	6	4	3	6	1	6	2	1	1	4	2		2	2	1	4
5	4	5	4	4	5	5	4	4	4	4	4	4	3	4	4	4	4	5	5	5	4	5	4	4	5	5	5	4	5	4	5	5	5	4	4	4	5	4	3	4	4	5	5	5		2	2	1	4
4	2	3	4	3	3	4	3	3	3	4	4	4	3	3	3	3	3	3	3	4	3	4	4	3	4	4	4	3	3	3	4	4	4	5	4	2	4	3	4	3	3	4	3	3		2	3	1	5
4	5	5	3	4	3	4	4	4	3	3	4	2	5	2	1	3	4	4	4	4	3	3	4	4	4	3	3	4	4	4	4	4	4	4	4	4	4	2	5	3	4	4	2	4		2	1	1	4
5	5	4	4	4	5	4	4	4	3	4	4	3	4	4	3	3	4	4	4	4	5	4	4	4	5	4	4	4	5	4	5	5	5	4	5	5	5	3	4	4	4	4	2	4		2	2	1	6
4	3	3	5	4	5	4	4	4	3	3	2	3	4	3	3	4	4	4	4	5	4	5	5	4	4	4	4	4	2	5	4	4	5	3	5	4	5	3	4	4	5	4	4	4		2	2	1	4
5	4	4	4	4	5	4	4	4	3	4	3	3	4	5	4	4	4	3	4	6	6	5	4	5	5	4	5	4	3	5	5	4	5	4	6	5	5	3	4	4	4	4	3	4		2	5	1	7
6	4	4	4	4	4	4	4	3	3	4	2	2	5	4	2	1	2	2	4	4	2	5	4	5	4	5	4	4	5	3	5	5	5	2	5	4	5	1	6	4	4	3	5	2		2	2	2	5
5	5	5	4	4	5	4	5	5	3	3	3	2	5	3	4	4	4	4	4	5	5	5	3	3	4	4	3	4	4	5	5	5	5	4	4	4	4	3	4	4	3	4	3	4		2	4	2	6
4	4	3	3	4	4	3	3	3	4	4	3	3	4	4	2	3	2	3	4	4	2	4	4	4	4	4	5	4	5	4	5	5	5	3	4	4	3	3	4	3	3	4	3	4		2	2	1	4
4	4	4	4	4	4	4	4	4	2	4	4	2	5	4	5	4	4	4	5	4	5	4	3	4	4	5	3	5	2	4	5	4	4	3	5	4	5	4	3	4	4	5	3	4		2	5	2	7
4	2	2	4	3	4	4	2	1	3	2	4	4	3	5	3	3	4	2	2	4	4	4	4	3	4	4	2	2	3	4	5	5	4	2	4	4	4	4	3	3	4	3	4	4		1	2	1	4
5	4	4	4	3	3	4	4	4	2	3	3	4	3	4	4	4	4	4	4	5	4	3	4	4	4	3	4	5	5	5	4	4	4	4	4	4	4	4	3	4	4	4	3	4		2	2	2	5
4	4	5	5	4	4	4	5	5	4	5	5	4	3	5	5	4	5	5	4	4	5	4	5	5	4	4	4	4	5	5	4	5	4	6	6	5	5	3	4	5	5	4	3	4		1	2	1	5
6	6	6	6	5	4	5	5	6	5	4	4	1	6	3	4	4	6	5	6	6	6	6	4	4	5	4	5	6	4	6	4	4	5	6	6	6	4	3	4	5	3	4	4	5		2	1	1	4
5	5	4	5	4	4	4	5	4	4	4	4	3	4	4	4	4	3	3	3	4	4	4	5	5	4	4	4	3	4	4	4	3	4	3	4	4	4	4	3	4	4	3	3	4		2	4	1	5
3	3	2	6	3	4	3	4	4	3	3	3	3	4	5	2	1	1	1	3	5	3	3	5	5	4	4	4	4	4	4	4	4	4	4	4	4	4	3	4	4	2	2	3	2		1	4	1	6
4	4	4	3	4	4	4	4	4	4	3	3	3	4	4	3	3	4	3	3	4	3	3	3	3	3	3	4	4	4	4	4	4	4	4	4	4	4	3	4	4	3	2	3	4		1	1	1	3
6	4	6	5	4	5	6	4	6	4	4	4	2	5	5	4	4	4	4	4	4	4	4	5	5	6	6	6	4	4	4	6	6	6	4	5	4	5	3	4	4	4	4	3	4		1	1	1	2
5	4	5	4	3	6	5	3	3	1	3	5	3	4	4	3	3	4	4	5	5	3	5	5	5	5	2	3	5	4	5	4	4	4	3	5	5	5	3	4	3	4	4	2	4		1	4	1	6
5	3	5	5	4	5	4	4	4	3	5	4	6	1	5	3	3	4	3	4	5	3	4	5	4	3	4	4	4	3	5	3	3	4	3	5	4	4	3	4	4	3	4	5	3		2	2	1	4
2	3	4	5	2	4	5	3	4	3	2	3	3	4	4	4	2	3	3	3	4	4	4	4	5	5	5	5	3	2	3	4	4	4	4	4	4	4	3	4	3	5	3	3	2		2	2	1	5
4	4	4	5	4	4	5	4	4	3	5	4	4	3	4	3	3	5	4	4	6	3	4	5	5	5	5	4	4	5	3	5	4	5	5	5	3	4	2	5	4	4	2	4	4		2	1	1	4
2	4	4	6	5	5	5	4	4	2	4	2	2	5	4	3	4	4	3	3	4	4	5	5	5	4	4	4	4	3	4	4	4	5	4	5	4	4	1	6	4	3	3	5	3		2	4	1	7
6	6	6	6	5	6	6	6	6	3	6	3	2	5	5	4	3	3	5	4	6	5	6	6	6	6	5	5	5	4	4	6	6	6	5	5	6	5	3	4	6	6	3	3	4		2	2	1	4
3	2	3	3	2	4	4	2	2	4	2	1	3	4	4	4	3	4	4	4	4	4	4	5	5	4	5	5	5	4	4	4	4	4	2	4	2	3	3	4	3	4	3	2	3		2	2	1	5
5	4	5	3	3	5	5	4	4	3	4	4	3	4	4	5	4	6	4	4	4	5	5	5	4	4	3	4	5	4	4	4	4	4	5	4	5	4	2	5	4	4	4	4	5		2	2	1	5
6	4	6	4	5	5	6	6	6	4	6	6	4	3	4	6	3	4	4	4	4	4	5	4	5	6	5	6	5	5	5	6	6	6	4	6	6	5	4	3	6	5	5	5	6		2	1	1	3
5	4	5	4	4	4	4	4	4	4	4	4	4	3	4	4	4	4	4	4	4	4	4	4	4	4	4	4	4	4	4	4	3	4	3	3	4	4	3	4	4	4	4	4	4		2	2	2	5
5	4	5	4	4	4	5	4	4	1	4	4	6	1	1	3	4	4	4	3	4	3	6	3	4	5	4	4	3	4	3	4	4	6	4	4	4	4	6	1	4	4	3	3	4		2	2	1	6
5	2	4	4	4	4	5	4	4	4	4	4	3	4	4	4	4	5	4	4	5	4	5	3	4	5	4	4	4	5	3	5	4	4	3	4	4	4	3	4	4	4	4	3	4		2	2	1	5
5	4	6	5	4	4	5	5	5	3	4	3	2	5	3	4	5	4	4	5	5	5	5	4	5	5	5	5	5	5	3	5	5	5	4	4	4	3	2	5	3	3	5	4	4		1	1	1	1
4	4	3	4	3	5	2	2	2	3	4	4	2	5	1	2	4	4	4	3	4	2	4	4	4	1	2	3	4	2	4	2	2	4	4	4	3	4	1	6	4	3	2	4	2		1	2	1	4
4	1	2	4	3	5	4	1	2	2	2	4	3	4	5	2	2	2	5	1	4	2	4	4	4	3	5	4	3	1	2	2	2	1	1	2	1	4	3	4	3	4	2	3	4		2	2	1	5
4	5	5	4	5	5	4	5	5	4	5	5	3	4	5	5	4	4	4	4	5	5	5	5	5	4	4	4	4	4	4	4	4	4	5	5	5	5	3	4	5	4	4	4	4		2	3	1	2
2	2	2	5	4	4	2	3	3	2	4	3	4	3	2	4	4	3	3	4	4	3	4	4	3	2	3	4	4	4	4	4	4	4	3	4	4	4	3	4	2	4	3	4	2		1	4	1	7
5	3	4	4	3	5	5	4	4	4	3	3	2	5	5	3	5	4	3	3	4	5	5	6	6	5	6	4	5	3	3	5	3	5	4	4	4	5	2	5	3	4	3	3	4		1	2	1	4
3	3	3	3	3	3	3	3	3	1	4	3	4	3	3	3	3	3	4	3	5	4	4	4	4	3	3	3	3	3	3	4	4	4	3	3	3	4	4	3	3	4	3	3	3		2	2	1	5
6	4	6	4	4	4	5	3	4	3	4	4	4	3	4	4	4	5	5	5	5	4	5	5	5	5	5	5	4	4	4	5	4	5	4	4	3	4	5	2	4	4	4	4	5		2	2	2	4
4	4	4	4	4	4	5	4	4	3	3	4	4	3	4	4	4	4	4	4	4	4	4	4	4	4	5	4	4	5	4	4	4	4	4	4	4	4	4	3	3	4	3	4	4		2	2	1	5
4	4	4	4	3	4	5	4	4	3	4	2	4	3	4	4	3	4	2	4	4	4	4	2	4	4	5	4	3	3	4	4	4	4	4	4	4	4	3	4	3	3	3	3	3		1	2	1	5
4	4	4	4	4	3	4	4	4	4	4	4	3	4	5	4	4	3	4	4	4	4	3	4	4	5	4	5	4	3	3	5	5	6	4	4	4	4	5	2	4	4	5	4	4		2	2	1	3
4	4	5	4	4	5	5	4	4	4	4	3	2	5	4	4	3	3	3	3	4	4	4	5	5	5	5	5	4	4	3	5	5	5	4	4	4	4	2	5	4	4	3	4	3		2	1	1	3
4	2	4	5	4	3	5	4	4	3	4	1	2	5	5	3	2	3	2	4	5	4	5	3	5	4	4	4	4	3	3	4	4	5	4	4	4	5	2	5	4	4	2	1	3		2	2	1	5
4	5	4	3	4	6	4	6	6	3	4	5	3	4	4	5	4	6	5	4	6	5	5	4	4	4	4	4	6	3	4	5	5	5	4	5	6	6	2	5	4	5	6	3	5		2	2	2	2
5	4	5	5	5	4	6	4	4	5	5	5	3	4	4	4	3	5	3	4	5	5	5	6	5	5	5	5	5	4	5	4	4	4	4	5	4	5	2	5	4	4	3	6	4		2	2	1	5
5	5	4	4	4	4	4	4	4	3	4	3	3	4	3	4	3	4	3	4	4	4	5	3	4	3	4	3	4	2	4	4	4	5	5	5	4	5	3	4	4	5	3	3	3		2	2	1	4
4	4	4	3	3	4	3	5	5	2	4	3	3	4	3	4	3	4	3	4	4	4	4	3	3	3	3	2	4	4	4	3	4	4	3	4	4	3	2	5	4	4	4	3	3		2	2	1	3
5	4	4	4	4	5	4	4	4	3	5	3	5	2	5	4	3	5	4	5	6	6	4	4	5	4	4	4	5	3	3	4	4	4	5	5	4	4	4	3	3	4	2	3	3		2	2	1	4
5	5	5	4	3	4	5	4	3	3	3	5	5	2	3	2	4	4	5	6	4	5	5	4	3	4	4	5	3	3	5	4	4	6	3	3	3	4	4	3	3	4	5	5	5		1	1	1	1
5	4	6	4	4	6	5	4	3	1	3	4	6	1	5	3	4	4	4	4	4	4	4	5	4	5	5	5	4	4	4	5	5	5	4	4	3	5	4	3	3	4	3	2	4		2	3	1	7
5	4	5	5	3	5	5	4	3	3	4	2	3	4	5	5	4	4	3	3	6	6	4	2	6	3	5	4	5	1	3	4	4	4	6	5	4	5	2	5	3	4	3	6	2		2	4	1	5
5	5	5	6	5	5	5	6	6	4	4	3	2	5	5	4	3	3	3	5	5	5	5	5	5	5	5	5	4	3	5	5	5	4	5	5	5	5	3	4	3	3	4	3	4		2	2	1	5
5	6	5	5	4	4	5	5	5	4	4	4	4	3	4	4	2	3	3	4	4	5	4	5	4	4	1	3	5	2	3	5	4	5	4	4	5	5	3	4	3	4	3	5	3		1	1	1	2
5	3	4	4	3	4	6	4	4	2	3	6	6	1	5	4	4	4	4	4	3	4	4	6	4	4	3	4	4	4	2	5	6	4	3	3	4	4	3	4	4	2	4	1	6		1	2	1	5
4	4	4	4	4	5	3	4	3	2	4	2	3	4	3	4	4	1	4	4	4	4	5	4	4	2	4	5	2	3	3	6	4	5	5	5	4	5	1	6	5	5	4	2	4		2	1	1	3
5	5	5	5	5	3	3	5	5	3	5	4	4	3	4	5	4	4	3	4	4	5	5	4	4	4	3	4	5	3	5	5	5	5	4	5	5	5	4	3	5	4	4	3	4		2	1	1	2
4	5	3	5	4	3	3	4	3	4	4	2	3	4	5	3	4	3	3	3	4	4	3	5	5	4	4	4	4	3	3	5	5	5	5	4	4	5	2	5	5	4	4	5	3		2	2	1	4
3	4	4	4	5	1	4	4	3	4	6	4	3	4	3	4	3	4	3	1	5	5	5	6	5	4	4	4	4	3	2	5	4	5	6	6	3	6	3	4	5	5	5	3	4		2	1	1	4
5	4	5	4	5	4	5	4	5	3	4	4	4	3	4	4	4	4	4	4	4	4	5	4	4	4	4	4	2	4	4	5	4	4	4	4	4	4	4	3	4	4	4	4	4		2	3	2	2
5	5	4	4	5	6	5	4	4	4	4	5	3	4	4	4	4	5	4	4	6	4	5	5	4	4	4	5	5	3	5	5	5	5	3	4	4	4	3	4	4	4	4	4	4		2	2	1	4
4	5	4	4	4	4	4	4	4	4	4	4	3	4	5	4	4	2	4	4	4	4	4	4	4	4	4	4	4	4	4	4	4	4	5	4	4	4	3	4	4	4	4	4	4		1	4	1	6
5	5	4	4	4	4	4	5	5	3	4	4	4	3	4	4	4	4	4	4	4	4	4	4	4	4	4	4	4	4	4	4	4	4	4	4	4	4	4	3	4	4	4	4	4		2	2	1	3
3	4	5	3	4	5	4	3	3	3	5	3	4	3	3	3	5	3	5	2	4	5	5	5	4	5	5	5	5	3	5	5	5	5	4	6	3	5	3	4	3	4	3	3	4		1	1	1	3
4	4	5	4	4	5	5	4	4	3	4	4	4	3	4	5	3	3	3	3	4	3	5	5	5	5	4	5	5	4	4	5	5	5	5	5	4	5	3	4	5	4	4	3	3		2	3	1	6
6	3	4	3	3	6	6	4	4	2	4	5	5	2	4	4	2	5	5	5	5	6	5	6	6	6	5	5	5	5	2	6	6	6	3	4	4	4	4	3	3	4	3	6	2		2	2	1	4
4	4	4	4	4	4	4	4	4	3	4	2	2	5	4	4	3	3	3	4	4	4	4	4	4	3	3	3	3	3	4	3	3	3	4	4	4	4	1	6	4	5	2	2	3		2	2	1	4
6	5	6	4	4	5	6	5	4	4	4	6	3	4	4	6	6	5	5	6	6	5	6	5	5	5	6	5	6	4	4	5	5	5	5	5	4	5	4	3	4	4	6	6	5		2	1	1	2
5	4	4	4	4	2	4	4	4	1	4	1	1	6	2	3	4	2	3	4	5	3	4	4	4	4	5	4	4	2	3	4	4	4	4	4	4	4	2	5	4	4	2	4	2		2	2	1	6
5	4	5	6	2	4	5	4	4	4	4	3	3	4	5	2	1	2	2	2	5	4	4	6	5	5	5	6	4	3	5	5	4	5	4	5	4	5	3	4	3	4	2	4	1		1	2	1	4
2	1	2	2	2	3	2	2	2	2	4	3	3	4	1	1	1	4	4	3	5	3	3	4	4	3	3	4	4	4	4	4	3	3	2	4	2	2	1	6	3	3	2	6	3		2	2	1	2
5	2	2	3	3	2	4	4	3	4	1	4	3	4	4	2	4	4	4	4	6	4	2	5	5	5	1	3	3	5	2	4	4	3	3	2	1	4	3	4	2	5	2	4	4		1	2	1	3
5	6	6	5	4	5	5	5	5	3	4	5	5	2	3	4	4	5	5	4	5	5	5	3	4	4	3	5	5	5	5	3	4	3	4	5	5	4	4	3	4	5	4	5	4		1	1	1	1
3	3	4	3	4	4	2	4	3	3	4	2	2	5	3	4	3	4	5	4	5	3	3	4	4	2	2	2	4	4	5	3	2	4	5	4	3	5	3	4	5	4	3	5	3		2	2	1	2
5	4	4	5	4	6	4	4	5	4	6	4	3	4	4	5	4	4	4	4	4	4	4	5	5	4	4	4	5	3	4	6	6	5	6	5	4	5	2	5	4	4	4	4	4		1	2	1	4
5	5	5	3	4	5	5	5	5	3	4	4	4	3	4	4	4	4	4	4	4	5	5	5	4	4	4	4	4	4	4	5	5	5	3	4	4	4	4	3	4	4	4	3	4		2	2	1	5
4	4	4	4	3	4	4	4	4	3	3	4	4	3	4	4	4	5	5	4	5	4	5	5	5	4	3	4	5	3	5	4	4	4	3	3	4	4	2	5	3	3	3	3	4		2	1	1	4
4	2	3	6	4	3	3	4	4	2	4	3	3	4	4	3	3	3	3	3	4	3	3	4	4	4	4	4	4	4	4	4	3	3	4	4	4	4	3	4	4	4	4	3	4		2	1	1	4
5	4	4	5	4	4	5	4	4	1	4	4	4	3	4	4	3	3	3	4	5	5	3	5	5	4	4	4	5	5	4	5	5	4	4	4	4	4	3	4	4	4	4	3	4		2	4	1	4
4	5	4	6	4	4	4	5	5	3	4	4	3	4	5	2	3	4	3	4	4	2	2	5	3	4	5	2	4	3	4	3	3	2	4	4	5	4	3	4	4	4	3	4	4		1	1	1	2
4	4	5	5	3	4	4	4	4	3	4	2	4	3	4	4	4	3	3	4	4	4	4	4	4	5	5	4	5	4	5	5	5	4	4	4	4	4	3	4	4	4	3	5	3		1	2	1	5
4	4	4	4	4	4	4	4	4	3	4	4	2	5	3	4	3	4	4	4	4	4	5	4	4	4	4	4	4	4	4	5	4	5	5	5	4	4	2	5	4	4	4	3	4		2	1	1	2
5	6	4	4	4	3	4	5	5	3	6	4	3	4	3	4	3	3	4	4	5	4	5	4	4	4	4	5	5	3	2	5	4	5	4	4	5	4	3	4	4	4	4	5	4		2	1	1	1
3	4	4	5	3	5	4	4	4	4	4	4	4	3	4	4	4	4	4	4	5	5	4	4	5	4	5	4	4	3	4	4	4	4	5	4	4	5	3	4	4	4	4	4	4		2	2	1	4
4	3	5	3	4	3	4	4	4	3	4	4	3	4	3	4	4	3	4	5	5	5	5	4	4	4	4	4	4	3	3	4	4	4	4	4	4	4	3	4	4	4	3	4	4		2	2	1	5
5	3	4	3	4	5	5	3	3	2	3	5	5	2	5	4	3	4	4	5	5	4	5	4	4	5	4	4	4	4	4	6	6	4	4	4	3	5	6	1	3	4	4	3	4		1	1	1	3
5	5	5	5	4	4	5	4	4	3	5	6	4	3	4	3	5	5	4	4	5	4	6	5	5	5	5	5	5	4	3	5	5	5	5	6	4	5	3	4	6	5	4	5	5		2	1	1	2
4	3	4	5	3	4	4	3	3	4	4	3	1	6	4	5	4	3	4	4	6	6	6	5	5	4	4	4	4	3	4	5	5	4	4	4	4	5	1	6	3	6	3	4	3		2	2	1	4
5	4	5	4	4	5	5	5	5	3	5	4	3	4	4	4	4	4	4	3	4	4	5	4	4	5	4	4	4	4	4	5	5	5	4	4	4	5	3	4	4	4	5	3	4		2	3	2	5
5	5	5	5	4	4	4	5	5	4	4	5	4	3	4	5	4	4	4	4	6	6	4	5	6	5	4	5	5	3	5	5	5	5	4	4	4	4	3	4	5	4	5	4	5		1	1	1	2
4	6	5	4	4	4	4	5	5	5	5	5	3	4	4	4	4	4	4	4	5	4	4	4	4	4	4	4	4	3	4	4	4	4	4	5	4	5	2	5	5	4	5	4	4		2	1	1	2
5	5	4	4	4	5	6	5	5	4	5	4	3	4	4	3	4	5	5	4	5	4	5	5	5	6	5	5	5	4	6	5	5	6	5	5	5	6	3	4	4	5	4	3	4		2	1	1	3
4	4	5	5	3	3	4	4	4	3	4	4	4	3	4	3	3	5	3	3	5	4	4	3	3	4	4	4	4	4	4	4	4	4	4	3	4	4	3	4	3	4	4	4	4		2	2	1	5
5	5	5	4	3	4	4	4	4	3	3	5	6	1	4	4	4	4	4	5	4	4	5	4	4	4	4	4	4	3	3	4	4	5	4	4	4	4	5	2	3	4	3	4	4		2	2	1	5
4	4	4	4	4	4	4	5	4	4	4	2	2	5	5	4	2	2	4	4	5	3	5	5	5	4	5	4	5	3	5	3	3	4	5	6	4	5	1	6	4	4	2	3	1		2	2	1	3
6	6	6	4	5	6	6	6	6	4	6	4	6	1	4	5	5	4	5	6	6	6	5	5	6	6	5	6	6	4	6	5	6	5	6	6	6	5	6	1	6	5	5	6	5		2	1	1	1
5	5	5	5	4	4	5	4	4	4	4	3	3	4	4	4	4	4	4	4	5	4	5	4	4	5	5	5	5	3	3	6	6	6	4	5	4	5	4	3	5	5	4	4	4		2	1	1	2
1	3	1	4	3	2	1	3	3	1	3	2	1	6	1	3	1	2	3	3	3	4	3	2	2	2	3	1	3	4	5	2	4	2	2	3	4	4	2	5	4	3	3	4	3		2	2	1	5
4	4	4	4	3	5	5	4	4	4	4	3	2	5	5	3	4	5	4	4	3	5	4	5	5	5	2	4	4	4	4	4	3	3	5	4	4	4	3	4	4	5	5	3	5		2	3	1	6
6	5	6	6	4	4	5	5	5	3	5	5	5	2	4	4	5	4	4	4	4	4	6	5	5	5	5	4	4	3	5	5	4	5	4	4	5	5	5	2	5	4	4	5	5		2	1	1	1
4	4	4	4	4	5	5	4	4	1	5	3	3	4	3	4	3	1	4	3	4	4	5	3	4	4	3	4	3	4	3	5	5	5	4	4	4	4	4	3	3	4	4	4	3		2	3	1	7
4	5	4	3	4	5	4	4	4	1	4	4	4	3	4	4	5	4	4	4	5	4	4	4	4	5	4	4	5	4	4	5	5	5	4	6	3	4	4	3	4	4	5	4	4		2	5	1	5
5	6	6	5	4	6	5	5	5	1	5	4	2	5	4	5	4	4	3	5	5	3	4	5	5	5	6	4	4	4	5	5	6	5	5	4	5	5	2	5	5	3	5	5	5		1	5	1	4
6	6	6	6	4	5	5	3	4	3	4	4	2	5	4	3	4	4	4	4	4	4	5	4	4	4	4	4	5	4	6	6	6	5	3	4	4	5	3	4	4	5	5	5	5		2	1	1	2
4	4	4	5	4	4	4	4	4	3	3	3	4	3	3	3	3	4	4	4	4	4	4	4	4	4	4	4	4	4	4	4	4	4	3	4	4	4	3	4	3	4	4	4	4		1	3	1	4
5	5	5	4	5	3	4	5	5	1	4	4	4	3	4	4	4	5	4	4	5	4	4	5	5	5	4	4	5	4	4	5	5	5	4	5	4	5	3	4	5	5	4	4	4		2	4	2	5
2	3	3	4	4	1	2	3	3	6	3	4	2	5	5	4	2	5	2	1	2	3	4	6	5	2	5	6	5	1	4	3	2	4	6	2	3	4	2	5	2	3	2	1	3		1	2	1	4
5	4	4	5	4	4	4	4	4	3	4	3	3	4	4	3	2	3	2	2	5	2	4	4	4	4	4	4	2	2	3	3	3	3	4	5	4	4	2	5	4	4	3	3	3		2	1	1	2
5	5	5	5	4	4	5	5	4	4	5	4	5	2	6	5	3	4	4	4	6	5	5	5	5	4	4	5	6	4	3	4	4	4	5	5	3	4	3	4	4	5	4	5	4		1	2	1	4
3	2	3	3	4	4	4	3	3	1	4	4	3	4	3	4	3	4	2	3	6	4	2	6	4	3	2	3	5	2	4	4	3	4	5	4	3	4	2	5	4	4	3	5	3		2	5	2	7
5	4	5	4	4	4	5	3	3	3	4	4	4	3	4	4	4	5	4	5	4	5	4	5	5	3	2	5	5	5	5	5	5	5	4	5	4	4	4	3	4	4	4	5	4		2	2	1	4
4	4	4	3	3	4	4	4	4	3	4	4	4	3	3	3	3	5	4	4	4	4	5	4	4	4	4	4	4	4	4	4	4	5	4	4	4	4	4	3	4	4	4	4	4		2	2	2	5
6	6	5	4	4	5	5	5	4	3	4	4	5	2	4	4	4	4	4	5	6	5	5	5	4	5	5	5	5	3	4	4	4	4	4	4	4	4	3	4	4	5	4	3	4		1	2	1	4
6	4	4	6	5	6	6	4	4	3	4	4	3	4	6	4	4	4	3	5	5	6	5	5	5	5	6	4	5	4	4	5	5	5	3	4	4	5	2	5	4	4	4	5	4		1	3	1	6
6	6	6	6	6	5	6	6	5	3	4	3	3	4	3	6	4	3	4	5	6	5	6	5	5	6	3	4	4	5	4	5	4	5	5	6	6	5	4	3	4	4	5	6	4		1	1	1	1
5	3	2	6	1	4	4	3	3	5	1	1	3	4	5	6	3	4	2	5	6	6	4	6	5	4	5	5	6	2	6	5	5	4	2	1	3	5	1	6	2	4	3	6	3		1	2	1	4
4	5	5	5	5	5	5	4	5	3	5	4	3	4	3	5	3	4	4	4	4	4	5	4	4	4	4	4	5	3	3	5	4	5	4	5	5	5	3	4	5	5	5	3	5		1	2	1	4
5	4	4	4	3	4	5	3	4	3	4	4	2	5	4	3	3	3	3	4	5	4	4	3	4	4	4	4	4	3	4	4	4	4	4	4	4	4	3	4	4	4	4	4	2		1	2	1	4
5	5	5	5	5	4	5	5	5	5	5	5	5	2	4	5	5	5	5	5	5	5	5	4	5	5	5	4	5	5	5	4	5	5	5	5	5	5	4	3	5	5	5	5	5		1	1	1	2
4	5	4	5	3	3	4	4	4	2	3	4	3	4	4	3	2	4	3	3	4	5	4	5	4	4	4	4	5	3	5	5	5	4	2	3	4	4	2	5	3	3	2	2	2		2	2	1	4
5	5	4	3	4	4	4	5	5	1	4	4	3	4	3	2	4	6	5	2	4	3	5	3	3	5	5	4	5	2	5	6	5	5	5	3	5	4	4	3	4	4	4	4	4		1	3	2	3
4	4	4	5	4	4	4	4	3	3	4	2	3	4	4	4	4	3	2	4	4	4	4	4	4	4	5	4	5	3	4	5	5	4	4	4	3	4	3	4	4	4	3	4	3		2	2	1	6
5	5	5	4	4	3	4	5	5	2	3	4	5	2	3	3	4	5	4	4	4	4	4	4	4	4	4	4	4	4	5	4	4	4	4	4	4	4	4	3	4	4	4	1	4		2	2	1	4
5	5	5	3	5	6	6	4	5	1	4	4	1	6	3	2	3	4	4	5	6	1	5	4	5	4	5	4	5	5	5	2	3	4	6	5	5	4	3	4	5	4	3	2	3		2	4	2	7
4	5	3	5	4	4	3	4	4	2	4	4	3	4	3	2	3	4	4	4	5	4	4	4	4	4	4	4	4	4	4	4	4	4	3	4	4	4	2	5	4	4	2	2	3		2	3	1	5
4	5	4	5	4	5	4	4	4	4	4	4	5	2	5	3	3	4	4	4	4	4	4	5	5	5	5	5	4	3	3	4	4	4	5	5	4	4	3	4	5	4	3	3	4		2	2	1	5
5	4	4	4	3	4	4	3	2	2	4	3	4	3	4	4	3	3	3	4	5	4	4	5	5	3	2	2	4	5	4	4	3	4	4	4	2	4	5	2	4	4	4	4	3		1	2	1	5
5	5	4	6	4	5	5	5	5	4	4	4	3	4	4	4	3	4	4	3	5	4	4	4	4	4	4	4	4	4	3	4	4	4	4	4	4	4	3	4	4	5	4	3	4		2	2	1	5
3	4	4	4	4	6	4	4	4	4	4	3	3	4	4	3	2	4	4	3	5	2	5	6	5	4	5	3	5	5	3	4	4	5	4	5	4	5	4	3	4	3	2	4	4		2	2	1	5
5	4	4	5	3	4	4	4	4	4	3	2	2	5	4	4	4	3	4	4	3	4	4	4	3	4	4	4	3	3	4	5	5	5	4	4	4	4	2	5	3	3	4	3	3		2	2	1	2
5	5	5	4	5	5	4	5	5	3	5	4	3	4	5	4	4	4	3	5	4	4	5	4	4	4	4	4	4	4	4	6	5	4	4	5	5	5	3	4	5	4	4	3	3		2	4	2	5
5	5	6	5	3	5	6	5	5	3	5	4	3	4	4	5	4	4	4	5	4	6	6	5	5	4	5	6	4	4	4	4	4	5	5	5	3	5	2	5	5	5	4	3	4		2	2	1	4
4	4	6	4	3	4	4	5	5	1	4	4	3	4	4	3	3	4	4	3	4	3	5	4	4	5	4	3	3	2	4	5	5	5	4	5	5	5	3	4	4	4	2	4	2		2	3	2	4
4	4	5	4	5	4	6	4	4	4	5	4	4	3	5	4	4	4	4	4	5	5	5	6	5	5	5	6	5	4	6	5	4	5	4	5	4	4	3	4	5	5	4	3	3		2	2	1	5
5	4	5	5	3	5	5	5	5	3	4	4	3	4	5	4	4	3	2	4	5	3	4	2	5	5	5	4	4	4	4	5	4	5	5	4	5	5	3	4	4	4	3	3	4		2	5	2	4
5	4	4	4	4	4	4	4	4	4	4	4	3	4	5	3	3	4	4	4	4	4	4	4	4	4	4	4	4	3	3	4	4	4	4	4	4	4	4	3	4	4	4	3	4		2	2	1	4
5	4	4	5	4	4	3	4	4	2	4	4	3	4	4	3	3	4	2	4	4	3	4	4	4	3	2	3	2	2	3	4	2	4	4	5	3	3	2	5	4	3	4	2	4		2	5	2	6
4	3	4	5	5	4	4	5	5	3	5	2	3	4	4	3	2	2	2	4	4	3	5	5	5	3	3	3	4	3	5	4	4	4	5	5	4	5	2	5	5	4	3	3	3		2	2	1	5
5	5	5	4	4	5	5	5	5	4	4	3	3	4	4	4	4	4	4	5	5	4	5	5	5	4	4	4	4	3	4	4	4	5	5	5	4	5	2	5	4	4	4	4	4		2	4	2	6
4	3	3	3	4	5	5	4	4	2	4	4	3	4	4	4	3	4	4	3	4	4	4	4	4	4	4	4	4	4	4	4	4	5	4	4	4	4	4	3	4	4	2	5	3		2	3	2	6
6	5	5	3	4	5	5	5	5	3	5	5	4	3	4	5	4	5	5	5	5	5	5	5	5	5	4	5	5	4	5	5	5	5	5	5	4	5	4	3	5	5	5	3	4		2	4	2	3
6	6	6	3	4	5	5	6	6	3	4	4	3	4	4	5	4	4	5	5	4	4	6	3	4	5	4	4	6	4	4	5	6	6	5	5	6	6	5	2	5	6	5	5	5		2	2	2	4
6	4	4	4	4	3	3	4	3	3	3	3	4	3	4	3	4	3	4	4	6	4	3	3	3	4	3	3	4	1	4	4	4	4	3	3	3	4	3	4	3	4	4	3	4		2	1	1	3
4	4	5	5	4	5	4	4	5	3	3	4	4	3	5	4	4	4	3	4	5	5	4	4	4	4	4	4	4	3	4	4	4	4	4	5	4	4	3	4	4	3	4	5	4		1	2	1	5
5	5	4	4	5	5	5	5	5	2	5	4	3	4	4	3	4	4	4	4	5	5	4	5	5	4	4	4	4	4	5	5	4	4	4	5	4	4	3	4	4	3	4	4	5		2	4	2	4
5	2	3	3	4	5	3	4	4	1	4	5	4	3	2	3	4	5	5	3	3	4	5	4	4	3	3	4	4	3	4	4	4	4	4	4	4	4	5	2	4	4	4	5	5		2	2	2	5
4	4	3	3	4	3	4	5	4	3	2	4	6	1	2	3	4	3	5	4	5	4	3	2	3	4	2	3	4	5	4	3	3	4	2	3	3	4	5	2	3	5	3	5	4		1	1	1	2
5	4	4	4	4	4	4	5	4	3	3	3	5	2	4	5	4	5	4	4	5	5	4	4	4	4	3	4	5	4	5	5	4	5	3	4	5	4	3	4	4	4	5	4	4		2	2	1	4
4	5	4	5	4	4	4	5	4	4	4	3	2	5	5	3	3	4	3	4	5	4	4	4	4	4	4	4	4	4	2	5	4	4	5	4	4	4	4	3	4	3	3	4	3		2	2	1	3
5	5	5	4	4	4	5	5	4	3	4	4	5	2	4	4	4	4	5	5	5	5	5	5	4	5	5	5	5	4	4	5	5	5	4	4	4	4	4	3	4	4	5	5	4		2	1	1	3
4	5	5	5	4	4	5	4	4	4	5	3	2	5	4	4	3	3	3	4	5	5	5	6	6	6	6	6	5	2	3	5	5	5	4	4	3	4	5	2	3	4	3	3	3		2	1	1	2
4	4	4	4	4	3	4	5	5	1	4	5	3	4	6	5	3	4	4	4	2	4	5	6	5	5	5	5	3	3	4	6	5	5	4	5	4	5	3	4	4	4	3	5	4		2	3	2	4
4	4	4	4	4	4	4	4	4	1	4	3	3	4	4	4	4	3	4	3	5	4	5	5	5	5	5	5	5	3	4	5	5	5	4	4	4	4	2	5	4	4	3	2	3		2	4	2	7
4	4	4	4	4	4	4	4	4	3	4	3	2	5	4	3	4	5	5	5	5	5	5	5	4	5	5	5	5	3	3	4	5	4	4	4	4	5	2	5	4	4	4	2	4		2	2	2	4
4	5	5	4	4	5	5	3	3	3	3	3	3	4	4	4	4	3	4	3	4	5	4	4	4	4	4	4	4	4	5	4	4	5	3	4	4	3	3	4	4	3	5	2	2		2	2	1	5
6	6	6	6	4	5	5	5	5	4	4	5	3	4	4	6	6	5	6	6	6	6	6	6	4	5	3	3	6	3	6	4	4	5	4	6	5	5	3	4	2	6	5	6	5		1	1	1	2
5	5	4	4	4	4	4	4	4	2	4	4	2	5	5	4	4	4	5	5	5	5	6	5	5	6	5	5	5	6	6	5	5	5	5	5	5	5	2	5	5	5	5	5	5		1	2	1	4
2	3	3	3	4	5	4	4	3	3	4	4	2	5	4	4	3	4	4	2	3	3	5	5	3	4	4	4	4	5	3	4	4	5	4	4	3	5	3	4	4	4	3	2	4		2	2	1	5
6	6	5	4	4	4	4	6	6	3	5	4	5	2	4	4	4	4	4	4	6	6	6	4	5	6	5	6	6	3	4	6	5	6	5	6	6	6	3	4	6	5	5	5	4		2	1	1	2
5	6	6	5	5	6	6	5	6	6	6	4	4	3	6	5	3	5	2	4	5	3	6	4	5	5	5	4	4	1	2	6	5	6	6	4	5	6	2	5	5	5	2	2	4		1	1	1	2
4	4	3	4	3	4	3	4	4	2	4	4	3	4	4	5	4	4	3	3	4	4	5	5	4	3	4	4	5	3	6	2	1	4	4	3	4	4	2	5	4	3	5	5	4		1	2	1	4
3	4	3	6	3	2	3	2	2	4	4	1	2	5	4	1	2	1	1	2	3	1	4	2	3	2	3	2	4	1	4	4	4	4	4	4	4	5	2	5	4	3	2	2	2		1	2	1	5
6	5	5	4	4	5	4	5	5	4	6	6	3	4	5	5	5	5	5	5	4	5	5	5	5	5	4	5	4	4	4	4	3	4	5	5	5	5	4	3	5	5	5	4	5		1	2	1	6
4	4	4	4	4	4	4	4	4	4	4	4	4	3	4	4	4	4	4	4	4	4	4	4	4	4	4	4	4	4	4	4	4	4	4	4	4	4	3	4	4	4	4	4	4		2	2	1	6
3	5	4	6	5	5	5	5	5	4	6	1	2	5	4	4	4	3	3	3	4	4	4	6	6	5	4	4	4	2	4	4	4	4	5	5	5	5	2	5	5	5	2	2	2		1	2	1	4
3	5	3	4	3	3	2	3	1	1	1	2	2	5	4	1	3	1	3	3	4	4	4	5	4	4	5	5	4	2	4	4	4	4	4	3	2	5	2	5	3	3	2	4	4		1	2	1	5
5	4	4	3	4	4	4	3	4	1	4	4	3	4	3	4	4	5	4	3	4	4	4	4	4	4	4	4	4	4	4	4	4	4	4	4	3	4	3	4	4	4	2	3	4		1	2	1	5
4	4	5	5	4	5	4	5	5	4	5	5	5	2	4	4	4	3	4	5	6	2	5	5	5	4	4	5	5	5	5	5	5	5	4	6	5	5	4	3	5	5	2	5	3		1	2	1	5
3	2	3	5	3	2	2	3	2	1	3	3	3	4	4	4	2	3	2	2	3	3	4	3	4	3	1	3	4	3	4	4	3	3	4	4	2	4	3	4	4	4	3	2	3		2	3	1	6
5	4	4	3	4	4	4	4	3	2	3	4	3	4	3	4	5	3	4	3	4	4	5	4	4	4	4	3	4	4	4	4	3	5	3	3	4	5	4	3	3	4	2	3	4		2	2	1	3
6	5	5	6	5	4	5	5	4	4	6	4	3	4	5	5	4	4	4	3	6	3	5	5	5	5	5	5	4	4	5	6	5	5	5	6	5	6	3	4	5	5	4	5	4		2	1	1	2
3	3	3	2	3	2	3	4	3	2	3	3	3	4	4	4	3	3	3	3	3	3	4	4	4	4	5	4	3	2	3	4	4	4	4	4	4	4	3	4	3	3	3	3	3		1	2	1	5
4	3	4	4	4	5	5	4	4	3	4	3	2	5	5	4	4	3	4	4	5	4	4	4	4	4	4	5	5	3	3	4	4	5	4	4	3	4	2	5	4	4	3	3	3		2	2	1	5
5	5	5	5	4	5	5	5	5	5	4	4	4	3	5	4	4	4	4	4	5	5	5	4	5	5	5	5	5	3	4	5	5	5	5	5	5	5	3	4	4	4	4	2	4		1	1	1	3
3	4	1	5	4	3	4	3	3	2	3	2	2	5	4	3	2	3	3	3	4	2	4	5	5	4	4	4	4	2	4	4	4	4	3	3	3	4	2	5	3	4	2	3	2		1	2	1	4
4	4	4	5	4	4	3	4	4	4	4	4	3	4	4	4	4	4	4	4	4	4	4	4	4	4	4	4	4	4	4	4	4	4	4	4	4	4	3	4	4	4	4	4	4		1	2	1	5
6	4	4	4	4	4	5	4	4	3	4	3	2	5	5	5	3	4	3	3	6	4	3	5	5	5	5	4	4	3	2	5	5	5	4	4	4	4	3	4	4	5	2	6	3		2	2	1	4
5	4	4	6	1	4	4	4	4	1	2	3	1	6	1	4	2	2	1	1	1	4	4	5	4	1	3	1	1	1	3	1	1	5	3	4	4	5	1	6	1	2	2	5	2		2	1	1	3
3	3	2	5	4	5	5	5	5	3	4	1	2	5	5	4	1	3	2	3	5	4	4	6	6	4	1	5	4	1	3	4	3	4	5	4	5	5	1	6	4	4	1	3	1		2	2	1	5
4	3	3	4	4	3	4	4	3	3	3	4	2	5	3	3	3	4	3	3	4	4	5	4	4	4	2	5	4	4	4	4	4	5	3	3	3	3	3	4	3	4	3	4	4		2	1	1	4
4	4	4	4	4	5	5	5	5	5	5	4	4	3	5	4	4	4	4	4	4	4	4	4	5	5	4	5	3	2	2	5	5	4	4	5	5	6	3	4	5	5	3	2	4		2	2	1	5
5	4	4	5	4	4	4	4	4	3	4	3	3	4	4	3	3	4	4	4	5	4	5	4	4	4	4	4	5	3	5	4	3	5	3	4	4	4	2	5	4	4	3	4	2		2	2	1	4
4	5	4	4	3	4	4	4	4	1	4	4	3	4	3	3	4	3	3	3	4	3	4	4	4	4	4	4	4	3	4	4	4	5	3	3	3	4	4	3	4	4	3	3	3		2	4	2	6
5	5	5	5	4	4	4	4	4	4	4	3	3	4	4	5	3	3	3	4	5	5	5	5	4	5	5	4	5	3	5	5	5	5	3	4	5	4	3	4	4	4	4	5	3		2	1	1	2
5	4	3	5	4	6	4	5	5	3	5	3	5	2	5	5	4	4	3	4	4	5	5	3	4	4	3	4	5	3	4	5	5	5	4	5	5	4	3	4	4	4	3	4	4		2	3	1	6
6	6	6	4	3	3	4	4	3	4	4	4	3	4	4	4	3	1	2	4	4	4	5	5	5	4	4	4	4	3	6	6	5	5	5	3	3	4	2	5	3	2	3	2	2		1	1	1	2
4	4	4	4	4	4	4	4	4	4	4	4	3	4	4	3	3	4	3	3	5	3	3	4	4	4	4	4	4	1	4	4	4	4	4	5	4	4	2	5	4	6	4	4	4		1	2	1	4
6	6	6	6	6	6	6	6	6	6	6	6	1	6	6	6	6	6	6	6	6	6	6	6	6	6	6	6	6	6	6	6	6	6	6	6	6	6	3	4	6	3	6	1	6		2	2	2	5
5	6	5	4	2	6	6	5	6	5	5	3	3	4	5	5	4	4	5	2	6	6	4	3	5	5	3	5	5	5	5	4	4	4	5	4	6	6	2	5	6	5	5	1	5		1	2	1	4
4	4	4	4	3	4	3	2	2	2	3	3	3	4	2	4	3	4	3	4	5	3	4	4	4	3	3	3	4	4	3	2	3	4	2	3	4	4	2	5	3	4	3	5	3		1	1	1	4
5	6	5	4	4	5	5	4	5	2	4	3	3	4	3	3	4	4	3	4	5	5	6	5	5	5	3	4	5	5	5	5	5	5	4	4	5	5	3	4	4	4	3	4	4		2	2	1	4
3	2	3	5	3	4	3	5	5	1	4	1	1	6	2	2	2	2	3	2	3	4	5	6	3	4	2	5	4	2	4	4	4	3	4	4	5	4	5	2	3	4	1	5	1		1	2	1	4
4	3	3	4	4	3	4	4	4	2	4	3	4	3	4	4	2	4	3	3	4	4	4	4	4	2	3	4	4	1	5	4	4	4	5	5	3	4	1	6	5	4	3	5	2		1	2	1	5
1	2	4	3	3	4	4	4	4	3	3	4	3	4	4	3	3	4	4	4	4	4	4	4	4	4	3	3	4	3	4	4	4	4	3	5	3	4	3	4	3	2	3	3	2		2	5	2	4
5	4	3	4	4	4	4	4	4	4	4	4	3	4	5	4	4	4	4	4	5	5	4	4	5	4	6	5	4	5	4	4	4	5	4	4	4	4	3	4	4	5	4	3	4		1	2	1	5
3	2	2	6	5	6	4	4	4	1	4	4	4	3	6	1	3	4	4	4	4	2	2	6	5	4	2	4	3	4	5	5	3	2	4	5	2	4	4	3	5	4	3	4	4		1	4	1	4
5	5	4	5	4	5	5	4	4	2	5	3	2	5	4	4	3	2	3	4	4	4	4	4	5	4	4	4	4	3	4	5	4	5	4	5	4	5	3	4	4	4	3	4	4		2	5	1	6
4	2	3	3	4	4	3	4	4	1	5	4	5	2	4	4	3	4	4	3	3	3	4	5	4	3	1	3	3	3	4	5	4	4	4	4	4	4	3	4	4	4	3	5	4		2	5	2	4
4	3	3	4	3	4	4	3	3	2	2	2	2	5	1	4	3	2	3	3	4	4	5	3	4	3	4	4	5	2	3	3	4	5	2	5	3	3	3	4	3	5	4	3	3		2	2	1	4
5	5	4	5	4	6	5	5	5	4	4	4	2	5	5	4	4	4	3	3	5	4	5	4	4	4	5	5	5	3	4	4	4	5	4	5	5	4	4	3	5	5	3	4	4		1	2	1	5
5	5	5	4	4	3	4	5	5	4	4	3	4	3	4	4	3	3	4	4	5	5	5	3	4	4	4	4	5	2	3	5	5	5	4	5	5	5	3	4	5	5	4	3	4		2	2	1	4
5	6	6	4	3	6	6	5	6	3	6	4	5	2	3	5	4	5	4	4	5	4	5	3	4	5	3	6	5	3	4	6	4	6	6	6	5	5	4	3	5	5	5	3	5		2	1	1	1
4	5	5	4	4	4	4	5	5	4	5	4	3	4	4	5	4	4	4	4	4	4	5	5	4	4	4	4	4	3	4	4	5	5	5	5	5	5	3	4	5	4	4	5	4		1	3	1	4
5	5	4	5	3	4	3	5	4	4	4	3	3	4	5	3	3	3	3	3	4	3	4	5	5	2	4	4	3	2	3	4	3	4	4	4	4	4	2	5	4	4	3	3	3		2	2	1	6
5	5	4	6	5	5	5	5	4	3	5	4	4	3	5	4	4	4	3	4	5	4	4	4	5	4	3	4	5	5	5	6	6	5	4	5	5	5	3	4	4	5	4	5	4		2	5	2	6
3	5	2	5	4	5	4	4	4	2	6	2	2	5	4	4	3	2	2	2	5	5	4	5	5	4	4	3	3	2	4	4	2	4	4	5	5	6	1	6	6	4	2	2	3		1	3	1	6
5	6	5	5	4	4	5	5	5	5	4	2	3	4	5	4	4	1	2	4	5	4	5	4	5	4	4	5	4	3	5	5	3	4	4	4	4	4	2	5	5	3	3	3	3		1	2	1	5
5	4	4	6	5	4	4	6	5	3	4	3	2	5	5	3	3	3	3	4	5	5	6	5	5	5	4	4	5	3	5	5	5	5	4	4	5	5	3	4	4	4	3	3	3		2	2	1	4
5	5	5	4	5	4	4	4	4	4	5	4	3	4	4	4	5	4	4	4	5	5	5	4	4	4	4	4	5	3	5	5	5	5	4	5	5	5	3	4	4	4	4	4	5		2	4	2	3
5	4	4	5	4	3	4	4	4	3	5	4	4	3	4	4	3	4	4	4	4	4	4	5	5	4	4	4	4	5	3	5	5	4	4	5	3	4	3	4	4	4	4	4	4		2	2	1	4
3	2	3	6	3	4	3	4	4	1	4	1	2	5	3	2	2	1	2	1	4	2	3	5	4	2	2	2	3	1	3	5	5	5	4	4	4	4	2	5	4	3	3	5	2		2	3	1	7
2	5	5	3	5	5	5	5	5	2	5	5	2	5	5	3	4	5	5	5	5	6	5	4	4	5	5	5	5	4	5	5	4	5	4	5	5	5	3	4	5	5	5	3	5		2	2	1	5
6	6	6	4	4	3	4	4	4	2	3	5	4	3	3	4	4	4	5	4	4	4	5	5	5	5	4	5	5	5	3	6	6	6	4	3	5	5	5	2	4	4	5	6	5		2	2	2	2
4	3	3	5	2	2	4	4	4	1	2	1	1	6	3	4	1	4	1	4	5	5	4	3	4	4	4	3	3	1	5	5	5	5	2	3	4	4	1	6	3	3	2	5	2		2	3	1	5
4	4	4	5	4	4	4	4	5	4	4	4	2	5	4	3	3	3	3	3	4	3	4	4	4	4	4	4	4	3	4	4	4	4	4	4	4	5	3	4	4	4	3	3	3		2	1	1	3
4	4	4	3	4	3	5	4	4	4	3	2	5	2	4	4	5	5	5	5	5	4	4	5	4	4	4	4	5	2	5	5	6	4	3	4	4	5	3	4	3	4	2	3	3		3	2	1	4
5	4	4	4	4	6	5	5	5	3	3	5	3	4	4	5	4	5	5	4	5	5	4	5	4	5	4	5	4	4	3	4	3	5	3	4	4	4	3	4	4	4	2	2	4		2	2	1	5
3	4	4	4	4	5	3	5	4	4	4	3	3	4	3	4	3	3	4	3	4	4	3	4	4	3	3	3	4	4	4	2	3	2	5	6	4	5	2	5	5	4	3	3	4		1	1	1	1
5	5	4	4	3	4	5	4	4	4	4	4	3	4	6	4	4	4	3	5	6	4	5	4	6	6	6	6	5	5	5	6	5	5	4	5	5	5	2	5	4	4	5	5	4		1	2	1	5
4	5	4	5	4	3	4	4	4	4	5	3	4	3	5	4	3	4	4	3	4	3	4	5	5	4	4	4	4	4	4	4	4	4	4	5	4	5	3	4	5	4	3	3	4		1	2	1	3
5	6	5	4	3	5	5	5	5	4	4	4	3	4	4	5	4	5	3	4	5	5	5	5	5	5	5	5	5	3	5	4	4	4	5	5	5	5	3	4	5	5	5	3	5		2	2	1	4
3	4	4	4	4	6	5	6	6	4	6	3	2	5	4	4	4	3	3	4	4	5	5	2	4	4	5	4	4	2	3	4	4	6	6	5	6	6	3	4	5	6	4	2	4		2	3	1	5
5	5	5	5	4	4	4	3	4	4	4	4	2	5	4	4	4	4	4	4	4	4	5	5	5	5	5	5	4	3	5	4	4	4	4	4	4	5	2	5	4	4	5	5	5		2	2	1	4
5	4	4	4	3	4	4	4	4	3	4	4	3	4	4	4	4	4	3	4	4	4	5	4	4	4	3	4	4	3	5	5	3	5	4	4	4	4	3	4	3	4	5	3	4		1	2	1	5
6	4	5	5	4	3	5	4	4	2	5	4	3	4	4	4	4	4	4	4	5	5	5	5	4	5	3	4	4	4	4	5	5	5	4	4	4	5	2	5	5	4	4	3	4		2	2	1	4
6	5	6	4	4	5	5	5	5	3	4	4	5	2	3	4	4	4	4	5	5	5	5	4	4	5	5	5	5	4	5	5	4	5	4	5	5	5	4	3	4	4	4	4	4		2	1	1	2
6	6	6	4	4	6	5	4	4	3	4	5	3	4	4	4	4	6	4	4	5	5	5	4	4	5	3	4	5	4	5	5	5	5	5	5	4	5	4	3	4	4	5	3	5		2	3	1	4
6	5	5	5	4	4	5	4	5	4	4	3	3	4	4	2	3	4	4	3	6	6	4	5	5	5	4	4	4	2	4	4	4	4	5	4	5	5	2	5	5	4	2	4	3		2	3	1	4
3	3	2	5	3	3	4	3	2	4	4	1	2	5	5	2	2	1	1	4	4	4	5	5	4	4	5	5	5	2	4	4	4	5	5	5	3	4	2	5	4	4	2	2	2		1	2	1	4
5	4	5	5	4	6	6	5	5	3	5	4	3	4	4	5	4	4	4	3	4	3	5	5	5	5	5	3	3	4	5	4	5	5	5	4	5	5	3	4	4	4	4	5	4		2	4	1	4
4	4	4	4	2	5	5	4	4	4	3	2	2	5	4	4	3	3	3	4	5	4	4	5	4	4	5	4	5	3	3	4	5	5	4	3	4	4	1	6	3	2	2	2	3		2	2	1	4
5	5	5	4	3	4	4	4	4	3	4	3	3	4	4	3	4	3	3	3	4	4	5	3	4	4	3	4	4	3	3	4	4	4	4	4	4	4	3	4	3	4	3	3	3		1	2	1	4
6	4	5	4	4	2	5	5	5	3	4	4	5	2	5	4	3	3	4	1	4	4	5	5	4	4	4	4	5	1	4	6	4	6	4	4	4	4	5	2	4	4	2	5	4		2	1	1	4
5	3	3	5	4	5	4	3	4	2	4	1	2	5	3	5	4	1	3	3	2	5	4	5	4	4	5	4	3	2	5	4	4	5	4	4	3	4	2	5	4	4	2	4	3		2	4	1	6
5	4	3	5	3	5	4	4	4	2	3	3	4	3	4	4	3	3	3	4	5	5	4	5	4	4	4	3	4	3	4	4	4	5	5	4	3	5	2	5	3	4	3	4	3		2	3	2	5
3	4	2	4	3	3	4	4	3	2	3	1	1	6	4	3	3	4	3	4	4	4	4	4	4	4	3	5	4	3	4	2	3	4	3	3	3	4	1	6	3	4	3	3	3		1	2	1	4
4	4	4	5	5	4	5	5	5	2	5	3	1	6	4	4	3	2	2	3	5	4	4	5	4	3	2	4	3	1	3	4	4	4	3	4	4	5	2	5	5	3	3	3	3		2	3	1	6
5	5	5	5	4	5	5	5	5	3	4	4	3	4	4	5	4	4	4	4	5	5	5	5	4	5	4	4	4	3	4	4	4	5	4	5	5	5	4	3	4	4	4	5	4		1	2	1	4
4	4	4	4	4	5	5	4	4	5	4	4	3	4	5	4	3	4	3	4	5	4	4	4	5	4	5	5	4	1	4	5	5	4	4	4	5	4	3	4	4	4	4	5	4		2	2	1	4
5	6	4	3	3	5	4	5	4	4	3	3	5	2	1	5	4	3	5	5	5	3	2	5	4	4	1	4	5	4	4	4	2	5	4	5	5	5	3	4	3	4	2	5	4		1	1	1	3
4	6	4	4	4	6	4	5	4	2	3	3	3	4	4	2	3	2	3	3	6	4	4	4	5	5	4	4	5	5	3	3	2	2	1	3	4	4	1	6	3	3	2	2	3		1	2	1	4
5	6	6	5	4	5	4	5	5	4	4	5	2	5	4	4	4	4	5	5	5	5	6	5	4	5	4	4	5	4	5	4	5	5	5	5	5	5	3	4	4	4	5	3	5		2	1	1	1
4	5	4	6	4	3	4	3	2	3	3	2	2	5	3	3	1	1	1	1	6	4	4	1	4	4	2	4	5	4	4	5	5	5	6	6	2	3	1	6	4	1	1	4	3		2	2	1	4
4	2	2	3	3	4	4	4	4	1	4	3	3	4	1	4	4	4	3	3	5	4	4	4	3	4	3	3	4	1	4	4	3	4	5	4	3	4	2	5	3	4	3	2	3		2	5	2	4
5	5	5	4	4	5	5	5	4	3	4	4	4	3	4	2	3	4	5	5	6	3	4	4	4	5	5	5	5	3	5	6	6	6	4	5	4	4	5	2	4	4	4	3	4		2	2	2	3
4	4	4	3	4	3	4	3	3	3	4	3	2	5	4	1	3	5	3	3	4	3	5	4	4	3	4	4	3	3	3	4	4	5	4	5	2	4	3	4	4	4	3	4	3		2	2	2	4
3	4	4	3	3	4	4	4	4	2	4	4	3	4	4	4	3	4	4	3	4	4	4	4	4	4	3	4	4	4	4	4	4	4	4	4	4	4	3	4	4	4	4	4	3		1	3	1	5
5	4	4	6	3	5	4	3	3	3	4	4	4	3	4	5	3	4	4	4	5	5	3	5	4	5	4	4	4	4	5	4	3	4	3	4	2	4	3	4	3	4	3	3	4		2	3	1	6
4	3	4	5	3	4	5	4	4	4	3	2	1	6	5	2	1	2	2	4	6	2	5	4	4	4	3	4	5	1	2	4	3	4	4	4	3	4	2	5	2	5	2	5	2		1	1	1	3
4	6	5	5	4	4	5	5	5	5	4	4	5	2	5	4	4	2	3	2	5	4	4	5	5	5	6	5	4	4	4	5	4	5	3	4	3	5	1	6	4	1	3	3	3		1	1	1	4
5	4	5	4	4	4	5	5	5	4	5	4	5	2	4	2	3	4	4	4	4	4	4	4	4	4	4	4	5	4	4	5	4	5	4	4	4	4	4	3	4	5	4	4	4		2	2	1	5
6	4	4	5	3	4	4	4	3	3	4	3	3	4	5	4	3	5	3	3	6	5	5	5	5	5	5	4	4	3	5	6	5	5	4	4	4	6	3	4	5	5	6	2	4		2	2	1	5
5	4	3	5	4	4	4	5	5	3	4	4	3	4	4	4	4	3	2	3	4	4	5	4	4	4	4	5	4	3	3	5	5	5	3	4	4	4	3	4	4	3	4	4	3		2	2	1	5
3	3	4	2	3	4	3	3	4	3	3	2	3	4	3	4	4	2	2	3	4	3	4	3	4	3	1	4	4	2	3	4	3	4	4	3	3	3	2	5	4	4	2	1	2		2	1	1	2
5	4	4	4	3	4	4	4	5	3	4	4	3	4	3	2	3	4	4	4	4	4	4	4	3	4	4	4	3	2	3	3	3	4	4	4	4	4	3	4	4	4	2	4	3		2	2	1	5
3	4	3	4	3	3	4	3	2	3	3	1	1	6	3	3	3	1	1	2	4	3	4	5	4	3	3	4	4	1	3	4	4	3	3	4	3	4	1	6	4	3	2	4	1		2	2	1	4
3	2	4	3	1	4	1	1	2	1	3	2	2	5	2	5	4	4	3	2	5	5	4	4	4	3	2	4	4	1	4	5	2	4	4	4	4	5	2	5	3	1	4	5	4		1	1	1	3
3	4	4	5	3	4	5	3	3	4	3	2	2	5	4	3	3	3	2	4	5	5	4	5	5	4	5	4	4	5	3	4	4	5	4	3	3	4	2	5	2	4	2	2	3		1	2	1	4
5	5	5	5	4	5	4	6	5	4	4	4	4	3	4	4	4	4	5	4	5	4	6	4	6	5	5	5	4	6	5	2	5	5	3	4	5	5	4	3	4	4	4	5	4		2	1	1	1
2	5	5	4	5	5	4	5	5	4	5	2	3	4	4	5	3	2	2	4	4	4	5	1	5	4	5	4	5	5	5	4	4	4	6	6	6	6	2	5	5	3	3	6	3		1	3	1	4
5	3	4	6	3	3	4	3	3	4	3	2	3	4	3	3	3	3	3	4	5	4	4	5	5	4	4	5	5	2	3	5	5	3	3	4	3	3	2	5	2	4	3	3	2		1	2	1	4
4	4	4	4	3	4	4	4	3	1	2	3	3	4	3	3	3	4	3	3	4	3	5	5	4	4	2	4	4	3	5	4	4	4	3	3	3	4	3	4	3	3	3	3	3		2	2	1	4
4	4	4	4	4	4	5	5	5	4	4	3	4	3	5	4	4	3	4	4	5	4	5	6	6	4	5	5	5	4	4	4	4	4	4	4	4	4	3	4	3	4	4	4	4		1	3	1	5
5	5	4	4	4	4	5	5	5	2	4	4	4	3	3	4	4	4	4	5	4	4	5	3	4	5	3	4	4	4	4	2	5	5	4	5	5	5	4	3	4	5	4	3	4		2	1	1	2
5	6	5	4	3	5	5	5	5	4	4	6	4	3	4	3	2	4	4	3	4	5	5	5	5	5	4	5	5	5	3	5	5	5	5	5	5	5	3	4	4	4	4	5	3		2	1	1	2
4	5	5	5	4	5	4	5	5	3	5	6	3	4	5	5	5	5	5	5	5	5	5	4	4	4	4	4	4	4	3	5	5	5	5	5	5	4	3	4	5	5	5	6	5		1	2	1	4
4	2	3	4	3	5	3	4	4	3	4	3	3	4	4	2	2	2	3	2	2	2	5	5	4	4	4	4	4	4	4	5	3	4	5	5	4	6	4	3	4	3	3	4	3		2	2	2	3
4	4	4	4	4	4	5	5	5	3	4	4	3	4	4	3	3	4	4	4	4	4	4	4	4	4	4	4	4	3	3	4	4	4	4	4	4	4	5	2	4	5	5	5	4		2	2	1	5
4	4	3	4	4	5	5	4	4	4	4	5	4	3	5	5	4	6	5	4	5	4	5	5	5	5	6	5	5	6	5	4	4	5	4	4	4	5	3	4	4	4	4	5	5		1	2	1	5
3	3	4	4	4	3	3	4	3	3	3	3	3	4	3	3	3	3	3	3	3	3	3	3	3	3	3	3	3	3	3	3	3	3	3	3	3	3	3	4	3	3	3	3	3		2	3	1	5
4	4	3	4	4	4	5	5	5	2	4	2	3	4	4	4	4	3	3	4	4	5	5	2	4	4	4	4	4	3	5	5	5	5	5	5	4	5	3	4	4	3	4	3	4		2	2	1	6
5	5	6	4	4	4	5	5	4	5	5	5	4	3	4	4	4	5	4	4	5	5	5	5	5	5	5	5	5	4	4	5	4	6	5	5	4	4	3	4	4	5	5	5	5		1	1	1	2
6	6	6	5	5	4	6	6	6	3	6	4	5	2	3	6	6	6	4	6	6	6	6	4	4	6	6	4	6	6	6	3	4	6	3	6	6	6	4	3	4	4	4	6	6		2	2	1	5
4	2	4	6	2	5	4	4	3	4	2	5	1	6	4	4	3	5	2	3	4	4	5	5	5	2	4	3	1	1	4	4	4	5	4	4	4	4	2	5	2	2	5	4	4		2	1	1	2
5	4	3	4	5	4	3	4	4	5	5	6	1	6	6	4	4	5	4	3	2	3	4	6	5	5	5	5	5	1	5	5	5	3	5	6	6	5	3	4	5	5	2	6	2		1	2	1	5
4	4	4	5	5	6	4	4	4	2	4	4	3	4	4	4	3	5	4	4	5	5	5	5	5	4	2	4	5	4	5	5	4	4	4	5	4	5	5	2	5	5	4	1	4		2	2	1	5
4	4	4	4	4	4	4	4	4	3	4	4	3	4	3	3	3	3	3	4	4	4	4	4	3	3	3	3	4	3	4	4	3	3	4	4	3	4	3	4	4	4	3	4	3		2	5	2	6
4	5	4	5	4	4	4	4	4	2	4	4	3	4	4	3	3	4	3	3	4	3	4	3	4	4	3	4	4	4	4	4	4	4	4	4	4	4	3	4	3	4	4	4	3		2	4	1	7
6	4	4	4	4	5	6	5	4	3	4	5	5	2	4	3	3	4	3	3	6	4	5	5	5	5	4	4	5	3	5	5	5	5	4	4	4	4	5	2	4	5	5	4	4		2	2	1	4
4	4	5	4	3	3	5	5	5	5	4	4	3	4	5	4	3	5	4	3	6	6	5	5	5	5	6	6	5	5	6	6	6	5	4	4	5	5	3	4	5	5	5	5	5		1	1	1	3
6	1	5	4	3	4	4	3	2	3	4	2	2	5	5	3	4	1	4	4	1	2	2	6	4	4	4	4	4	5	3	5	5	4	4	3	3	4	5	2	4	4	1	4	1		1	3	1	5
5	5	4	6	5	4	3	5	4	1	5	2	2	5	3	4	3	3	2	4	4	5	4	3	4	3	4	3	5	3	4	4	4	3	2	3	4	5	2	5	4	5	2	3	3		1	3	1	4
5	5	5	5	4	2	5	5	5	4	4	4	2	5	5	4	3	3	3	3	4	5	5	5	5	5	5	5	5	5	5	5	5	5	5	5	5	5	4	3	4	5	4	5	4		1	4	1	6
6	6	6	3	4	6	6	6	6	3	4	4	4	3	4	4	5	3	4	6	6	4	4	4	4	4	3	4	4	6	6	4	4	6	4	6	6	6	4	3	4	6	6	6	4		2	1	1	1
5	4	4	4	5	1	4	4	3	1	6	1	3	4	3	1	4	2	1	4	5	3	4	2	4	4	5	3	6	3	1	6	6	4	2	6	1	4	1	6	6	4	1	4	1		1	2	1	5
5	4	6	5	4	6	4	4	4	3	3	1	1	6	4	3	1	3	4	4	4	5	4	4	4	3	3	4	4	3	4	4	4	5	6	3	5	4	1	6	4	3	3	1	2		2	4	2	6
4	4	6	4	3	4	4	4	4	3	3	3	2	5	4	4	3	3	3	5	6	6	6	6	3	5	5	4	3	2	3	5	5	5	4	5	4	4	2	5	3	4	4	1	3		2	1	1	2
5	3	4	4	4	5	5	5	5	2	4	4	3	4	5	5	4	5	4	4	5	5	3	5	5	5	4	3	5	5	5	4	4	4	4	4	5	4	3	4	4	4	5	4	5		2	5	2	3
5	6	6	4	3	4	4	4	4	4	4	3	3	4	4	4	4	4	4	4	4	4	6	3	3	4	4	4	4	4	4	4	4	6	4	5	4	4	2	5	4	2	4	2	4		2	1	1	2
6	5	4	4	3	3	6	5	4	4	4	4	6	1	4	4	4	6	4	4	5	4	5	4	4	6	4	4	5	3	6	6	4	6	4	4	5	4	3	4	4	5	4	4	4		2	1	1	2
3	4	4	5	3	4	4	4	4	3	3	3	3	4	3	4	4	3	3	4	4	4	4	4	4	4	4	4	5	4	5	4	4	4	5	4	5	4	2	5	4	4	4	3	3		1	3	1	7
3	3	3	3	4	4	3	2	2	2	4	4	4	3	3	3	3	4	3	2	3	3	3	4	4	3	3	2	3	2	3	4	3	2	4	4	2	4	3	4	4	4	4	4	3		2	2	1	2
5	3	4	6	4	3	2	4	4	2	5	4	3	4	4	4	2	3	4	4	5	3	5	5	4	4	4	4	4	2	3	4	4	5	3	4	4	6	3	4	3	2	4	3	4		1	1	1	2
5	5	5	6	5	4	3	4	4	3	5	4	3	4	5	2	6	3	4	3	5	3	3	5	5	3	3	5	3	1	1	4	4	4	5	5	3	5	3	4	5	5	3	5	2		1	4	1	1
6	4	3	3	4	4	6	3	3	3	5	5	1	6	3	4	5	5	5	4	3	4	5	5	4	5	5	5	4	3	3	5	5	5	4	6	2	5	3	4	4	5	3	3	4		2	1	1	2
4	2	3	5	3	3	4	3	3	2	1	3	3	4	3	4	3	4	4	3	5	6	3	3	3	4	4	4	6	4	3	4	3	4	2	6	3	5	1	6	3	3	4	2	3		1	3	1	2
5	4	4	3	3	4	4	4	4	2	2	2	3	4	2	3	4	4	3	4	5	4	4	4	4	4	1	3	4	2	3	4	4	4	4	4	3	4	3	4	3	4	2	5	3		2	1	1	2
4	4	4	3	4	5	5	4	4	2	5	5	3	4	4	4	4	6	5	4	5	3	5	5	5	4	4	5	5	5	4	5	5	5	4	6	5	5	4	3	5	5	4	3	5		2	2	2	2
5	4	4	4	4	2	4	4	3	3	4	3	5	2	4	3	3	4	4	3	6	4	4	4	4	4	5	4	5	3	5	5	5	5	4	5	4	4	4	3	4	4	2	5	4		2	2	1	2
5	5	6	3	4	5	5	4	4	1	4	6	5	2	4	5	4	4	4	5	5	5	6	4	4	5	5	5	5	5	6	6	5	6	5	5	5	6	5	2	4	4	5	5	4		2	3	2	2
4	2	3	5	4	4	4	4	4	3	4	3	3	4	4	3	3	3	2	3	5	3	4	5	4	4	3	3	5	3	4	4	4	4	4	4	4	4	3	4	4	4	3	4	3		1	3	1	4
5	4	4	4	4	4	5	4	4	1	3	3	4	3	4	3	3	3	4	3	4	3	4	3	4	4	5	5	4	4	6	5	5	5	4	4	4	4	4	3	4	4	3	3	4		1	4	1	3
6	4	4	4	4	5	4	4	4	3	4	4	4	3	4	4	4	4	4	4	4	4	4	4	4	4	4	4	5	4	5	5	5	5	4	4	4	5	4	3	4	4	4	4	4		2	2	1	5
3	3	3	5	3	4	4	2	2	3	2	3	3	4	3	4	4	3	3	3	4	4	4	4	3	3	3	3	4	4	4	4	4	4	2	4	2	4	2	5	3	3	3	3	3		2	2	1	6
5	6	5	4	4	5	4	5	5	4	4	4	5	2	4	5	4	4	4	5	5	5	4	4	4	5	4	4	5	3	4	4	4	4	4	4	5	4	4	3	4	4	4	4	4		1	2	1	2
4	4	4	4	3	5	4	4	4	3	3	3	2	5	4	4	3	3	3	4	3	4	4	4	4	4	3	4	4	3	4	4	3	5	4	4	4	4	2	5	3	4	3	3	2		2	3	1	3
5	3	3	5	4	4	6	3	3	3	4	1	1	6	4	5	2	4	3	3	5	6	3	6	6	3	6	6	5	3	2	3	4	2	5	6	3	5	1	6	5	3	4	4	2		1	2	1	2
4	4	4	5	4	4	4	4	4	3	4	4	5	2	4	5	3	3	3	3	4	4	4	5	4	5	4	5	4	4	4	5	4	4	3	4	4	4	3	4	4	4	3	4	3		2	3	1	4
5	6	4	4	3	4	6	4	4	1	3	5	1	6	4	4	4	6	2	3	6	4	6	6	4	6	4	6	4	5	6	6	6	6	5	5	3	5	1	6	4	3	5	3	5		2	2	1	4
5	4	4	4	4	5	4	4	4	2	4	4	3	4	5	2	3	5	4	3	5	5	6	4	4	4	4	6	4	3	4	5	5	6	4	4	5	4	3	4	4	4	2	5	3		2	3	1	5
2	5	5	3	3	4	4	4	4	1	3	3	1	6	3	4	3	4	3	1	4	4	4	4	3	4	4	4	4	3	4	4	4	5	2	3	4	4	2	5	3	3	3	2	4		1	1	1	3
5	4	5	3	2	4	4	3	3	1	3	3	2	5	4	4	4	3	4	4	4	3	4	4	4	4	4	4	3	3	4	4	3	4	3	3	4	4	3	4	3	4	4	3	3		2	1	1	2
4	4	5	4	4	4	5	4	4	4	5	4	5	2	4	4	4	4	5	4	5	4	5	6	5	5	4	5	5	4	6	4	5	5	4	4	4	5	3	4	5	5	4	5	5		2	1	1	2
5	6	6	5	4	4	6	6	5	4	4	4	1	6	3	4	3	3	4	4	4	5	2	5	5	4	3	5	5	3	6	6	4	6	4	5	5	4	3	4	4	5	2	4	4		2	1	1	2
3	2	2	3	3	4	3	4	4	2	3	4	4	3	3	3	3	4	4	1	4	3	4	5	5	2	2	4	4	4	3	4	4	4	3	3	4	4	4	3	3	4	4	3	4		1	2	1	5
4	2	4	4	4	4	4	4	4	3	3	1	3	4	3	4	3	3	3	4	3	4	3	4	4	3	4	4	4	4	4	3	3	4	4	4	4	4	2	5	4	4	4	3	1		1	2	1	4
5	4	5	3	4	6	6	6	5	3	5	4	5	2	5	4	4	3	4	4	5	5	5	5	5	5	5	5	5	3	5	5	5	5	4	4	4	4	4	3	5	3	3	2	4		2	2	1	4
4	4	4	4	4	6	5	4	4	2	4	5	5	2	3	5	3	4	4	5	5	5	5	5	4	4	4	4	5	4	5	2	5	5	4	5	4	5	5	2	4	5	3	4	4		2	1	1	3
3	1	2	5	5	4	4	3	3	1	5	2	2	5	4	2	3	1	3	4	5	4	4	5	4	4	4	4	5	2	5	3	3	4	4	5	4	5	1	6	4	5	2	2	2		1	4	2	2
4	4	4	4	4	3	5	4	4	4	5	2	3	4	5	3	3	1	1	4	4	3	5	5	5	5	5	6	5	4	5	5	4	4	4	4	4	4	3	4	5	4	3	4	4		1	3	1	4
5	4	5	6	4	5	4	3	3	2	4	2	3	4	5	4	3	4	3	4	5	5	4	6	5	4	4	4	4	4	5	5	3	4	3	4	4	4	3	4	4	3	4	4	3		2	3	1	3
4	5	4	6	3	2	3	3	4	2	3	2	2	5	4	4	3	4	3	4	2	3	4	4	5	6	6	6	3	4	5	6	5	6	4	4	3	4	3	4	4	3	1	5	4		1	2	1	5
5	4	4	4	4	4	4	4	4	3	4	4	4	3	4	4	5	5	4	4	4	4	4	5	5	5	4	4	4	4	4	5	5	5	4	4	4	4	4	3	4	4	4	4	4		2	4	1	3
5	5	5	5	5	2	5	4	4	3	5	5	5	2	5	4	3	4	4	5	5	5	5	4	5	5	4	4	4	4	3	5	5	5	5	4	4	5	5	2	5	4	5	5	4		2	4	2	4
4	3	3	4	3	3	4	4	3	3	3	4	2	5	3	4	4	5	3	3	5	5	3	4	4	4	3	3	4	4	4	4	4	3	4	4	3	5	2	5	4	4	4	3	4		2	1	1	3
4	3	4	5	2	4	4	4	3	3	4	3	2	5	4	3	3	3	3	3	3	3	3	4	3	3	3	3	3	4	3	3	3	3	3	3	3	3	2	5	3	3	2	5	3		1	2	1	6
6	5	5	3	4	4	4	4	4	4	4	5	4	3	4	4	4	4	4	4	4	5	4	4	4	4	4	4	5	4	3	4	4	5	4	4	4	4	3	4	4	4	4	4	4		2	1	1	2
6	6	6	5	5	6	6	4	4	1	4	6	6	1	5	4	5	1	5	6	6	6	6	6	6	6	6	5	5	5	6	6	5	5	3	4	4	5	6	1	5	3	5	6	6		2	2	1	6
4	4	4	5	3	5	4	4	4	4	4	3	3	4	4	3	3	1	3	4	4	3	4	4	4	4	4	4	4	2	4	4	4	4	4	4	4	4	3	4	3	3	2	4	3		2	2	1	5
2	3	4	4	1	5	1	4	4	1	4	2	1	6	3	4	4	3	3	4	4	3	3	2	4	1	2	2	5	1	5	4	1	4	4	5	5	4	1	6	3	4	4	3	4		2	2	1	6
5	4	4	4	4	4	4	4	4	3	4	3	3	4	4	3	4	3	3	4	4	4	4	4	3	4	3	4	4	3	2	4	4	4	4	4	4	4	3	4	4	4	3	3	3		2	1	1	2
6	5	4	6	5	5	5	5	5	5	4	4	2	5	6	4	4	5	2	3	6	5	5	5	5	5	5	4	4	4	5	5	5	5	4	5	5	5	5	2	5	4	3	5	4		2	4	2	6
6	5	5	6	5	5	5	4	4	4	5	6	1	6	6	4	4	6	4	4	6	5	6	6	6	5	6	6	5	4	6	6	6	6	6	6	4	6	3	4	5	5	4	3	4		2	2	1	2
6	5	6	4	4	5	5	4	4	4	4	5	3	4	4	4	4	5	4	4	4	5	5	5	5	5	4	5	5	5	5	4	4	5	4	4	4	5	3	4	4	4	3	3	4		2	2	1	4
4	2	4	5	4	5	4	4	4	2	4	5	3	4	3	4	4	4	4	5	5	5	4	5	5	3	3	4	5	3	5	4	4	5	4	4	4	5	3	4	4	4	3	5	4		2	3	1	5
6	6	6	5	4	3	6	5	4	4	6	4	3	4	6	4	4	5	5	5	6	6	5	5	5	5	5	5	5	4	5	5	5	5	6	6	4	6	4	3	5	4	4	3	4		1	4	1	2
4	4	3	4	3	4	4	3	3	3	3	3	2	5	4	3	4	3	3	4	4	4	4	3	4	4	4	4	5	4	4	4	4	4	3	3	3	4	2	5	4	3	3	3	3		2	2	1	4
6	5	4	5	4	3	5	4	4	4	3	3	3	4	3	4	2	3	3	4	4	4	5	4	5	5	4	5	4	3	3	5	5	5	3	4	4	5	2	5	3	4	4	3	3		2	1	1	1
6	5	5	4	4	4	4	3	3	4	5	3	6	1	4	3	3	1	3	4	6	4	5	6	4	4	5	5	5	3	4	4	5	4	4	6	2	5	3	4	5	2	3	5	2		1	2	1	4
5	2	4	4	4	3	4	4	4	2	4	1	2	5	4	4	3	1	2	4	4	4	4	4	4	4	3	4	4	2	3	5	5	6	4	4	4	4	2	5	4	3	2	5	2		2	3	1	2
5	2	5	5	3	4	6	4	3	1	4	6	3	4	5	5	3	6	6	5	5	4	3	6	6	5	6	6	4	6	6	5	5	5	4	4	3	4	4	3	4	5	3	4	5		2	2	1	2
5	4	5	4	4	5	5	4	4	3	4	3	2	5	4	5	4	4	4	5	4	5	4	5	5	5	5	4	5	4	5	5	5	5	4	4	4	5	2	5	3	4	4	3	4		2	2	1	2
5	5	4	4	4	4	3	4	4	4	4	3	3	4	5	5	4	4	4	4	4	4	5	5	5	4	4	4	5	5	3	4	3	4	5	4	4	3	4	3	5	4	3	4	4		2	1	1	3
5	3	4	5	3	5	5	4	4	3	3	4	3	4	4	4	5	5	3	5	5	4	5	5	5	5	5	5	5	4	5	3	3	3	5	3	4	3	3	4	3	4	3	3	4		1	3	1	5
4	2	4	4	4	4	3	4	3	3	4	3	3	4	4	3	3	3	3	3	4	4	4	3	4	3	2	4	3	3	4	4	4	4	4	4	3	4	3	4	3	4	2	3	2		2	5	2	3
3	4	4	5	4	4	4	4	4	3	4	4	4	3	3	4	3	3	3	3	4	4	4	4	4	3	3	3	4	4	3	4	4	4	4	4	4	4	3	4	4	4	4	4	4		2	1	1	2
5	5	5	5	6	6	5	5	5	4	6	4	3	4	5	5	4	4	4	4	6	4	4	5	5	5	5	4	5	5	6	5	4	5	4	6	5	6	2	5	5	5	4	4	4		1	4	1	4
3	1	3	4	3	2	4	2	2	3	3	2	3	4	4	1	1	1	1	4	4	4	6	4	4	3	3	4	5	2	4	5	5	5	1	4	2	3	2	5	2	2	2	4	2		2	2	1	5
5	4	5	5	4	5	5	5	6	4	4	3	3	4	5	3	4	4	3	5	5	5	5	5	5	5	5	4	5	3	5	5	6	4	5	6	5	5	2	5	5	4	3	3	3		1	2	1	5
5	4	4	5	4	4	5	4	3	2	4	2	3	4	3	5	4	4	4	5	6	5	5	6	6	5	4	6	5	4	6	4	4	5	5	6	6	5	2	5	4	5	5	6	4		2	1	1	3
5	6	3	4	4	4	5	4	4	3	1	2	2	5	4	2	3	1	4	3	5	4	6	5	5	6	4	5	5	3	5	5	5	6	2	4	4	4	2	5	1	3	1	3	2		1	2	1	4
5	5	6	5	4	3	4	4	4	4	5	5	3	4	5	4	4	5	4	5	5	6	6	5	6	5	4	4	5	3	6	4	5	5	5	5	4	5	3	4	4	5	5	5	4		2	1	1	2
2	4	3	5	4	5	4	4	4	3	4	3	3	4	6	4	3	3	3	3	4	4	4	5	5	4	3	4	5	4	5	4	4	4	4	5	4	4	3	4	4	4	3	4	3		2	2	1	4
5	4	5	4	2	3	5	3	4	4	3	3	3	4	4	3	2	4	3	4	6	3	6	5	5	4	5	6	6	4	5	6	5	5	5	3	3	3	3	4	3	3	5	2	4		1	2	1	5
4	3	4	4	4	4	4	1	1	4	2	2	3	4	2	4	3	4	4	3	3	4	1	5	5	1	3	3	4	4	4	1	1	1	4	4	3	4	1	6	3	4	4	1	2		2	2	1	4
5	5	5	6	6	6	6	6	6	4	6	3	3	4	4	4	5	3	4	5	5	5	5	5	3	5	5	4	4	3	4	3	6	3	6	6	6	6	3	4	5	4	4	3	4		1	1	1	2
6	4	5	5	4	5	5	5	5	3	4	5	3	4	4	5	4	4	4	4	5	5	5	4	5	5	5	5	5	5	5	5	4	5	3	4	5	4	5	2	4	4	4	5	4		2	3	1	7
5	3	3	3	1	6	3	2	2	1	1	1	1	6	5	3	1	2	1	3	5	4	4	5	6	2	2	4	3	1	4	5	5	4	2	1	2	3	1	6	1	4	1	5	1		2	3	1	2
4	2	1	4	1	4	1	1	1	4	1	1	1	6	4	4	1	4	2	1	5	4	4	5	5	2	5	5	4	2	5	5	5	4	1	1	1	4	1	6	1	4	1	1	1		1	1	1	3
4	3	4	5	3	4	4	4	3	3	3	2	1	6	6	3	3	1	2	2	1	4	4	2	5	3	4	3	5	4	4	4	4	4	4	3	4	3	2	5	1	1	1	4	2		2	2	1	5
4	4	4	4	3	5	5	5	5	3	4	3	3	4	4	5	4	4	4	3	4	4	4	5	5	5	5	5	6	5	5	5	5	5	5	5	5	5	3	4	4	4	3	3	4		2	3	1	7
3	4	5	5	4	5	2	3	3	2	4	4	3	4	5	4	3	4	4	4	4	4	2	5	5	5	2	3	4	3	4	3	5	2	4	4	4	5	3	4	4	4	3	5	4		1	3	1	2
5	5	4	4	4	6	4	5	4	3	4	4	3	4	4	4	4	4	4	4	4	4	4	4	4	4	4	4	5	5	4	4	5	5	4	5	5	5	3	4	4	4	4	4	4		2	4	2	5
4	2	4	6	4	4	4	3	4	2	5	4	5	2	5	4	2	4	3	3	4	4	4	5	5	4	3	4	5	3	4	4	3	4	2	4	3	4	3	4	4	4	3	3	3		2	3	1	2
4	4	4	4	4	4	4	4	4	3	4	4	3	4	4	4	4	4	4	4	4	4	4	4	4	4	4	4	4	4	4	4	4	4	4	4	4	4	2	5	4	4	4	4	4		1	2	1	2
5	3	4	4	6	6	4	5	5	3	6	3	4	3	4	5	4	4	4	4	5	5	4	5	6	4	4	4	5	4	5	5	5	4	5	5	6	6	3	4	6	5	2	3	4		2	2	1	2
4	4	3	4	3	5	4	2	3	3	2	4	1	6	1	4	4	3	3	3	5	5	2	3	4	4	4	4	5	3	5	4	4	2	3	1	3	3	1	6	3	3	3	5	3		1	3	1	5
4	6	4	5	4	5	4	4	4	2	4	3	3	4	4	3	1	2	3	1	5	5	5	4	5	5	4	4	4	3	5	5	5	5	5	4	5	4	2	5	4	2	3	2	3		2	1	1	2
4	5	4	3	3	5	5	4	4	6	3	4	4	3	6	4	2	5	4	4	5	3	4	5	5	5	6	4	4	5	4	4	5	4	3	4	4	5	3	4	4	3	4	3	4		1	2	1	4
5	4	4	4	4	4	5	4	4	2	3	3	2	5	4	4	4	5	3	4	6	5	5	5	5	5	5	4	4	4	5	4	4	5	4	5	5	4	3	4	4	3	5	2	4		2	3	2	3
5	4	4	4	3	4	5	3	4	3	3	4	2	5	5	4	4	3	4	4	4	4	5	5	5	4	5	5	4	3	5	4	3	3	4	4	3	4	2	5	3	3	3	4	4		2	1	1	3
5	4	5	4	3	5	5	3	3	4	4	2	5	2	5	4	3	3	5	5	5	5	4	5	5	5	5	5	5	3	5	5	5	5	4	5	3	5	5	2	5	6	3	5	3		1	1	1	3
5	4	4	5	3	4	4	3	3	1	2	1	1	6	2	2	2	4	4	3	5	4	5	1	4	3	2	5	2	3	5	6	6	5	5	4	3	5	1	6	2	2	3	2	2		2	3	1	6
3	6	4	6	5	4	6	6	6	4	4	4	2	5	6	4	3	4	4	4	4	4	5	6	6	6	6	6	5	5	5	6	6	6	6	6	5	6	4	3	6	4	3	4	5		2	2	1	4
5	5	6	5	4	6	6	5	5	4	4	2	4	3	5	4	4	3	3	4	4	4	4	5	5	4	5	4	5	4	5	4	4	4	3	4	4	4	3	4	4	4	3	3	3		1	2	1	4
3	4	4	5	4	4	5	5	5	3	4	3	3	4	3	4	4	3	3	3	4	4	5	4	4	4	4	4	4	4	4	4	4	4	4	4	5	5	3	4	4	4	4	2	4		2	3	1	4
5	6	4	6	5	5	5	5	5	4	4	3	2	5	5	4	3	3	2	4	5	4	4	6	6	6	6	6	6	3	6	6	4	6	5	6	5	4	3	4	4	4	3	4	3		1	2	1	5
5	5	5	5	4	4	6	5	5	4	4	3	2	5	5	5	5	4	3	4	6	5	5	5	5	5	4	5	5	4	5	5	5	5	4	4	4	5	2	5	4	3	3	4	2		2	2	1	5
6	6	6	6	6	6	6	6	6	4	6	6	3	4	5	6	6	6	6	6	6	6	6	3	6	6	6	6	6	6	5	6	6	6	6	6	6	6	4	3	6	5	6	6	6		1	3	1	3
3	4	4	4	3	3	5	3	3	2	3	4	3	4	3	4	4	4	3	3	4	4	4	5	5	5	4	5	4	3	3	4	4	2	4	4	3	4	3	4	3	4	3	3	4		2	1	1	3
4	4	4	4	3	4	4	2	1	3	3	3	4	3	3	4	1	4	4	4	5	4	4	5	6	4	2	4	4	4	4	4	4	4	4	4	3	4	3	4	3	3	3	4	4		1	4	1	2
4	3	4	5	4	5	4	4	4	2	3	4	3	4	3	4	4	4	4	4	5	2	5	2	4	4	3	4	3	4	3	5	4	4	4	2	4	4	3	4	4	4	2	4	3		2	3	1	5
3	4	4	5	4	6	5	3	3	4	3	4	1	6	5	4	4	4	3	3	6	4	5	6	6	6	6	4	6	3	6	4	5	5	4	5	3	6	1	6	3	5	4	1	4		1	1	1	2
4	4	5	4	4	3	6	3	3	3	4	5	6	1	4	5	3	5	4	5	5	6	6	6	6	6	6	6	6	6	5	6	6	6	4	6	3	4	3	4	3	4	5	6	6		2	2	2	4
5	4	5	5	4	4	5	5	6	3	5	3	2	5	4	4	3	4	3	3	4	3	5	4	4	4	3	4	3	3	3	4	4	5	4	4	5	5	3	4	4	4	3	4	3		1	5	2	2
5	5	4	3	4	6	4	6	6	3	5	4	3	4	4	4	3	4	4	3	6	4	5	5	5	4	4	5	6	5	4	5	5	6	4	6	6	6	2	5	4	5	4	6	4		2	2	1	2
4	3	4	5	3	5	4	4	5	4	3	2	4	3	6	4	4	3	3	4	5	4	4	4	5	4	3	4	4	5	4	4	3	4	4	3	3	4	2	5	4	4	3	3	3		1	2	1	4
3	4	3	5	4	4	4	4	4	4	4	4	2	5	4	3	4	1	1	4	4	3	4	5	5	4	4	4	4	1	1	3	4	4	4	4	4	4	1	6	4	4	2	3	4		2	3	1	7
5	4	4	4	4	4	5	5	4	3	4	5	5	2	4	4	4	5	5	4	4	4	4	3	4	5	4	3	4	3	4	4	4	4	4	5	5	5	4	3	4	4	4	5	4		1	4	1	1
3	4	4	5	3	4	4	5	4	1	4	2	1	6	3	3	1	2	3	1	5	4	6	5	6	3	1	2	2	1	1	5	4	6	3	4	4	5	1	6	4	1	2	2	1		2	3	1	5
3	3	4	4	4	4	4	4	4	3	3	2	4	3	3	3	3	3	3	4	6	4	3	3	4	3	3	3	5	3	5	2	3	3	4	4	4	4	3	4	3	3	3	3	3		1	1	1	2
2	4	3	5	4	4	4	3	3	2	4	4	2	5	4	4	2	4	3	2	4	4	4	5	5	4	4	4	5	5	3	4	4	4	4	5	3	4	2	5	4	4	1	4	3		2	3	1	6
4	4	4	4	3	4	4	4	4	2	2	2	2	5	3	4	4	3	3	3	5	5	3	5	5	4	4	4	5	3	4	4	3	3	4	4	4	4	2	5	4	4	3	4	3		2	3	1	6
5	4	4	2	3	4	5	3	3	4	3	3	3	4	3	4	3	6	4	4	6	4	4	5	4	4	5	5	5	4	4	4	5	5	3	4	3	4	4	3	3	3	4	6	4		1	1	1	3
5	4	5	4	4	4	4	3	3	4	3	4	3	4	4	3	1	1	2	3	4	4	5	5	4	3	1	3	4	1	4	4	3	4	2	4	4	4	1	6	4	4	1	3	2		2	2	1	3
4	4	4	5	4	1	4	3	3	3	4	3	2	5	5	4	3	3	3	4	4	5	4	4	5	4	2	3	3	3	5	4	5	4	4	4	3	5	2	5	3	3	2	4	3		1	3	1	6
4	2	3	4	1	2	4	5	4	1	2	1	2	5	5	2	4	1	3	4	6	4	4	6	3	3	6	4	6	2	6	4	5	5	2	3	4	5	1	6	2	5	3	4	2		1	2	1	4
6	5	5	4	4	3	5	5	5	4	4	4	4	3	5	5	3	4	4	3	6	6	5	5	5	5	5	5	4	3	3	5	5	5	4	5	5	5	3	4	5	4	3	3	3		1	1	1	3
6	5	6	6	4	6	6	6	6	3	4	2	2	5	6	3	4	3	4	4	6	4	6	6	6	6	6	6	5	2	6	6	6	5	2	4	6	4	4	3	5	5	4	6	3		2	3	1	7
5	4	4	5	3	4	4	4	4	2	3	4	4	3	4	4	3	2	3	4	5	4	4	5	5	4	4	3	5	2	3	4	4	5	4	4	4	4	3	4	3	4	4	3	3		2	1	1	3
4	3	3	5	3	4	3	3	3	2	3	2	4	3	3	3	3	2	3	3	4	4	4	3	4	3	3	4	4	3	3	4	3	4	3	3	3	3	3	4	3	3	3	3	3		1	3	1	6
4	2	4	5	4	5	5	4	4	4	5	4	4	3	5	5	4	5	3	5	6	5	6	3	5	6	2	5	5	3	5	5	5	5	5	5	5	5	4	3	5	5	4	5	3		2	3	2	5
5	4	4	5	5	5	5	4	3	4	5	3	4	3	5	5	2	3	4	4	6	4	6	4	5	5	5	5	5	5	3	5	5	5	4	5	3	4	3	4	4	4	3	4	3		2	2	1	5
1	1	2	5	2	4	4	3	4	1	2	1	1	6	3	2	1	5	5	6	6	1	5	5	4	6	1	5	5	6	2	6	6	5	3	5	4	4	5	2	4	4	2	3	3		1	1	1	3
4	3	3	4	3	4	4	4	4	4	4	4	3	4	4	4	4	4	4	4	4	4	3	4	4	4	4	4	4	4	4	4	4	4	4	4	4	4	3	4	4	4	4	3	4		1	2	1	6
4	3	4	4	4	4	4	4	4	3	4	4	4	3	4	4	4	4	4	4	5	4	4	4	4	4	4	4	5	5	4	4	4	5	5	5	4	4	5	2	4	5	4	5	4		1	2	1	3
6	4	5	6	3	6	5	5	5	3	4	5	3	4	4	3	3	3	3	4	6	4	4	5	5	5	4	4	4	2	5	5	5	5	6	4	4	5	1	6	4	5	4	2	3		2	4	1	4
5	5	5	4	2	4	5	4	4	4	4	1	2	5	6	4	1	1	1	1	5	2	5	6	5	5	5	5	4	2	2	5	5	6	4	2	4	5	1	6	5	2	1	1	1		1	4	1	3
4	2	3	5	3	3	5	4	4	2	4	4	3	4	3	4	4	5	4	4	6	6	5	5	5	5	4	4	5	5	6	4	4	5	3	3	4	3	2	5	4	5	4	4	5		2	2	1	5
6	6	5	6	5	5	4	4	4	2	4	5	3	4	4	5	4	4	2	3	6	3	6	3	4	5	4	4	4	1	5	6	5	6	2	4	4	4	1	6	3	4	3	3	3		1	2	1	2
5	5	5	4	4	4	5	4	4	4	4	4	5	2	4	4	3	5	3	5	5	3	5	4	4	5	4	4	4	2	3	6	6	6	4	4	5	4	2	5	5	5	3	4	2		2	3	1	2
3	3	1	5	5	4	4	4	4	2	4	3	3	4	5	3	2	3	3	3	5	5	1	5	5	4	3	3	5	5	5	3	5	3	3	4	3	6	2	5	3	3	2	5	3		2	3	1	2
4	4	3	3	4	3	3	3	4	3	3	3	1	6	4	2	4	1	3	1	4	3	5	5	4	3	3	4	5	5	5	6	4	5	4	4	4	4	3	4	4	3	4	4	3		1	2	1	2
6	6	6	6	5	4	5	6	6	4	4	4	4	3	4	4	5	5	5	5	6	5	6	4	4	5	4	4	6	6	5	5	6	6	4	5	5	5	5	2	5	5	6	5	5		1	2	1	2
5	4	4	3	4	5	5	4	4	3	5	5	3	4	4	4	4	4	5	4	4	4	5	4	4	5	4	5	5	5	5	6	6	4	4	4	4	4	3	4	4	4	3	3	4		2	2	1	4
4	4	5	6	4	4	5	5	5	2	4	2	2	5	5	4	4	3	3	4	4	4	3	4	5	4	4	3	3	3	4	4	4	4	5	3	3	3	3	4	4	4	4	3	4		1	3	1	1
4	3	3	3	4	3	3	3	3	1	3	6	1	6	3	5	5	6	6	2	2	5	5	5	5	4	2	1	5	4	6	2	2	5	4	4	3	4	1	6	4	5	4	6	6		1	3	1	7
5	4	5	4	4	5	4	4	4	3	4	4	3	4	4	4	4	4	4	4	5	4	4	5	4	4	4	4	5	4	5	4	4	4	5	4	4	5	2	5	4	4	4	3	4		2	4	1	4
5	5	3	4	4	4	4	4	5	4	3	2	5	2	2	2	4	2	4	4	4	4	4	4	4	4	4	4	5	2	2	2	2	4	4	4	4	4	4	3	5	4	4	2	3		1	3	1	5
4	2	3	3	4	5	5	5	5	4	4	5	5	2	5	5	5	6	5	4	5	5	6	5	6	6	6	6	5	5	6	5	4	6	5	6	5	4	5	2	4	5	4	4	2		2	3	1	5
4	4	4	5	5	5	4	2	2	4	3	3	3	4	4	4	3	2	4	3	4	4	5	5	4	4	4	4	5	4	3	5	5	5	3	5	2	4	3	4	3	3	2	4	4		1	2	1	4
4	5	4	6	3	4	4	4	4	4	3	1	3	4	4	4	3	1	3	4	4	4	4	4	4	4	4	4	4	3	4	4	4	4	4	4	4	3	3	4	4	3	4	1	1		1	1	1	3
6	6	5	6	4	4	4	4	4	4	4	4	3	4	4	4	3	3	3	3	4	4	4	4	4	4	4	3	4	3	4	4	4	4	4	5	4	4	2	5	4	4	3	5	3		1	2	1	4
4	4	4	5	4	4	4	4	4	3	4	4	3	4	4	4	3	4	4	3	4	4	4	4	4	4	4	4	5	3	4	4	4	4	4	5	4	4	2	5	5	4	4	5	4		2	2	1	4
5	5	4	4	5	5	3	4	3	1	4	4	3	4	4	4	4	4	4	4	4	4	4	4	4	4	4	4	4	4	4	4	4	4	4	3	3	4	2	5	4	4	4	4	4		1	4	1	6
5	4	4	4	3	5	4	4	4	3	4	5	5	2	4	3	3	5	5	5	4	6	5	6	5	5	4	4	4	4	5	4	5	4	6	5	4	4	4	3	4	5	4	5	3		2	4	1	2
5	6	5	4	4	6	6	5	5	4	5	6	6	1	4	5	4	5	4	4	4	6	4	5	5	5	4	5	6	5	6	4	4	4	5	5	5	5	5	2	5	6	4	3	5		2	2	1	3
4	5	5	4	3	5	5	3	5	4	5	5	6	1	4	4	3	5	4	5	5	3	3	5	4	4	3	3	5	6	5	4	4	4	3	4	5	3	3	4	4	3	4	3	4		2	1	1	3
4	4	4	4	4	4	4	4	4	3	4	4	3	4	3	3	3	4	4	3	4	4	4	4	4	4	4	4	4	4	4	4	4	4	4	4	4	4	3	4	4	4	3	3	3		2	4	1	2
2	2	2	4	2	4	2	1	1	1	6	4	2	5	1	3	1	5	1	1	4	4	4	5	5	1	1	4	5	1	5	6	4	5	4	5	2	4	1	6	5	4	3	5	1		1	1	1	2
3	4	5	4	4	5	3	4	4	3	4	3	2	5	3	4	2	4	4	4	4	5	4	4	4	2	2	2	4	3	5	4	2	4	4	5	4	5	2	5	4	4	4	4	4		2	1	1	2
5	5	5	5	4	4	5	4	5	4	4	4	3	4	4	4	3	5	4	3	5	4	4	6	5	5	5	5	5	4	2	5	5	5	4	5	4	5	3	4	4	4	4	4	3		1	1	1	2
5	5	5	5	3	4	4	4	4	2	4	5	4	3	2	4	4	5	4	4	5	5	4	4	5	4	4	4	5	4	4	5	5	4	4	4	4	4	3	4	4	5	4	3	4		1	3	1	7
6	4	4	4	3	5	5	4	4	4	4	3	3	4	4	4	4	2	2	3	4	5	4	5	5	5	5	4	5	2	5	5	4	5	4	4	3	4	2	5	4	4	3	5	4		2	1	1	2
4	4	4	6	2	2	4	4	4	1	3	4	2	5	5	5	4	2	4	4	5	6	4	5	5	5	5	4	6	5	3	6	6	4	1	3	4	5	5	2	3	4	3	1	4		2	2	1	3
3	2	3	4	2	4	4	4	4	1	3	4	3	4	3	4	3	4	4	3	3	2	5	3	5	3	2	4	5	3	5	4	5	3	4	2	4	4	3	4	3	4	2	4	3		2	2	1	4
6	5	4	4	4	3	5	5	5	3	4	3	3	4	3	5	3	4	4	5	4	5	5	4	4	5	5	4	5	4	6	4	4	6	4	4	6	6	3	4	4	4	3	2	4		2	2	1	3
5	4	4	5	3	2	4	2	2	4	5	1	3	4	5	4	3	2	2	3	4	4	5	4	5	4	4	3	4	4	4	5	5	4	3	6	2	4	1	6	4	6	4	1	3		2	1	1	3
6	6	6	4	3	6	5	2	2	3	3	6	5	2	4	5	5	6	6	5	6	5	5	6	6	5	6	4	5	6	6	4	4	6	4	5	2	5	2	5	4	6	6	6	5		1	1	1	2
6	6	6	6	3	6	6	6	6	4	6	2	1	6	4	3	1	1	1	2	6	1	6	4	5	6	6	6	6	1	6	6	6	6	6	4	6	6	1	6	4	1	3	1	1		1	2	1	2
4	4	4	5	4	5	5	5	5	4	5	3	4	3	5	6	5	3	4	3	5	5	4	5	5	4	3	4	5	3	5	4	3	4	4	5	4	5	3	4	4	4	3	3	4		2	2	1	4
5	2	4	4	4	6	4	5	5	2	4	5	2	5	5	4	4	5	4	5	6	3	4	4	5	4	2	2	5	4	4	4	3	3	4	5	5	5	2	5	4	3	4	2	4		2	5	2	2
4	2	4	6	4	5	4	4	4	4	4	3	3	4	4	4	4	3	3	4	4	4	4	4	4	4	4	4	5	3	4	4	3	4	3	4	4	4	3	4	3	4	3	3	3		1	2	1	5
4	4	5	4	4	4	4	4	4	4	4	2	4	3	4	3	3	2	3	4	5	3	4	4	4	4	4	4	4	3	4	4	4	4	4	4	4	4	3	4	4	3	3	3	3		1	2	1	5
5	6	6	6	4	4	5	5	5	4	5	4	3	4	4	5	2	3	2	4	6	4	5	4	4	5	4	4	5	2	3	5	5	4	5	6	5	5	2	5	5	4	4	4	4		1	1	1	2
5	5	5	5	4	4	5	4	4	4	4	4	3	4	4	5	4	4	3	4	4	4	4	4	4	4	5	5	5	4	4	5	4	5	4	4	4	4	3	4	4	4	4	4	4		1	2	1	4
3	4	4	3	3	4	4	3	3	5	3	4	6	1	1	4	4	5	4	3	4	4	4	4	3	4	1	2	4	3	5	4	5	5	3	3	3	4	3	4	3	3	3	6	3		2	1	1	2
6	6	6	6	5	5	5	6	6	3	4	3	3	4	4	4	3	4	4	4	5	5	6	3	4	5	4	3	4	5	5	5	5	4	4	5	5	4	3	4	4	4	4	4	4		2	1	1	1
5	4	5	4	4	5	5	4	4	4	4	4	4	3	4	4	3	3	4	4	4	3	4	4	4	4	4	4	4	4	4	4	4	4	4	4	4	4	3	4	4	4	4	4	4		2	1	1	3
5	6	6	5	5	6	5	6	5	5	4	4	3	4	4	5	5	4	4	5	5	5	5	5	5	5	4	5	5	4	5	4	4	5	4	5	5	5	2	5	4	4	4	2	3		2	2	1	4
3	3	3	5	3	2	3	3	2	1	3	2	1	6	4	2	3	2	3	4	5	1	4	5	4	2	1	3	2	2	4	4	4	5	5	3	3	4	2	5	3	4	1	4	2		2	2	1	5
6	6	6	4	4	4	5	5	4	3	4	5	6	1	4	4	4	5	6	4	6	3	5	6	5	6	5	5	5	6	5	6	6	6	4	6	4	5	6	1	4	4	5	6	4		1	2	1	2
5	5	6	6	4	5	5	4	4	3	5	3	3	4	4	4	3	5	4	4	6	6	5	4	5	5	5	5	4	4	4	4	4	3	4	6	3	5	2	5	5	5	4	3	4		2	2	1	3
4	4	5	4	4	4	4	4	4	4	4	3	3	4	5	4	4	4	4	5	5	4	4	4	5	4	4	4	4	5	5	4	4	5	4	4	4	4	3	4	4	4	4	3	4		1	2	1	5
4	4	5	5	4	5	5	5	4	4	4	3	4	3	4	5	5	4	4	4	4	5	4	5	4	4	5	3	3	4	5	5	4	4	4	4	4	5	3	4	5	4	5	3	4		2	2	2	5
3	2	2	4	2	5	4	5	4	1	4	2	2	5	4	3	1	1	1	1	6	1	5	4	4	4	4	5	4	1	1	5	4	5	1	5	4	3	1	6	2	6	2	5	2		2	2	1	4
4	5	5	4	4	3	5	5	5	4	4	4	3	4	5	4	2	3	4	5	3	4	5	5	5	5	5	5	5	5	6	5	5	5	3	6	5	3	3	4	5	5	3	2	3		2	2	1	4
6	6	6	5	5	5	5	5	5	6	4	5	4	3	4	5	5	4	4	4	5	5	5	3	4	5	5	4	4	3	5	5	5	6	3	4	4	4	3	4	4	4	4	4	5		1	2	1	1
4	5	5	3	2	3	4	4	3	2	3	3	3	4	3	4	4	2	3	4	4	5	5	5	5	3	4	5	4	6	5	4	4	5	3	4	2	5	2	5	2	3	2	1	2		1	2	1	5
5	3	4	4	4	4	5	5	5	2	4	4	6	1	4	5	3	4	5	4	6	6	5	5	5	4	4	4	5	3	3	5	5	5	4	5	4	5	5	2	4	4	4	4	4		2	3	2	4
5	5	5	4	3	4	4	4	4	3	4	2	2	5	3	1	1	4	4	4	4	1	5	5	5	5	2	3	4	3	5	5	4	5	4	3	4	4	2	5	4	6	1	1	1		2	3	1	7
6	5	6	6	5	4	6	6	6	4	4	5	5	2	4	5	5	5	5	6	5	6	6	4	5	6	4	4	5	4	4	5	5	6	4	6	6	4	4	3	4	5	5	5	5		1	1	1	1
6	5	6	3	2	6	5	2	3	2	2	2	2	5	4	4	2	5	4	3	4	4	3	5	4	4	2	4	5	4	3	3	3	2	2	3	2	2	1	6	2	1	4	1	3		2	2	1	3
5	5	5	3	3	5	5	4	4	2	3	2	1	6	3	4	4	2	4	4	4	1	4	4	3	4	3	3	5	4	5	5	5	5	2	4	5	4	1	6	4	5	5	2	2		2	1	1	3
6	4	6	4	4	4	6	6	6	3	6	5	5	2	4	4	3	6	4	6	6	6	6	4	4	4	4	4	4	3	4	4	4	4	5	5	4	5	4	3	5	4	5	4	6		2	3	2	6
5	4	4	5	4	5	5	4	4	4	4	3	3	4	4	4	3	4	3	4	3	6	4	5	4	4	4	4	5	4	4	4	4	4	3	3	4	4	3	4	4	4	4	1	1		2	3	1	6
4	2	2	3	2	4	3	4	4	2	3	3	4	3	3	4	3	3	3	4	4	4	4	4	4	3	3	4	4	3	3	4	4	5	3	4	4	4	3	4	3	4	3	3	3		3	2	1	6
3	3	3	4	3	4	2	3	3	3	4	4	3	4	3	4	2	2	3	3	4	4	5	4	4	2	3	3	5	4	4	4	2	3	3	5	2	4	1	6	4	5	3	4	3		2	1	1	2
4	2	4	3	4	4	3	3	3	2	4	4	2	5	4	3	3	3	2	1	4	4	4	4	4	2	1	3	4	2	4	5	4	4	3	5	3	4	2	5	3	2	3	2	2		1	4	1	6
6	4	4	4	5	4	4	4	4	4	4	3	3	4	5	2	3	1	1	4	5	5	5	4	4	5	4	4	4	3	5	5	5	5	3	5	4	4	3	4	4	4	4	3	3		1	1	1	4
6	5	6	3	4	4	5	4	4	2	4	4	4	3	3	4	3	4	4	4	4	4	4	4	4	4	5	3	4	4	4	4	4	5	4	4	4	4	3	4	4	4	4	3	4		2	2	1	3
4	4	4	4	4	4	4	4	5	3	4	4	3	4	4	3	3	3	4	3	6	5	5	4	4	3	4	4	4	4	4	4	4	5	4	5	4	5	3	4	3	5	3	3	3		2	1	1	3
2	2	3	4	3	2	2	1	1	1	3	1	2	5	3	3	2	2	2	1	4	2	2	4	2	2	2	2	5	1	2	2	2	2	3	5	2	4	1	6	4	3	2	3	2		1	2	1	4
5	4	4	4	3	3	3	3	4	2	2	2	4	3	2	2	2	1	2	3	5	3	4	4	3	3	3	3	4	1	2	2	3	2	3	2	3	2	1	6	3	3	2	6	3		2	1	1	2
5	5	5	4	3	4	5	5	5	2	2	4	2	5	2	4	2	5	4	5	6	6	4	6	5	5	4	1	4	5	5	4	5	4	1	5	5	4	1	6	3	5	4	2	3		2	1	1	2
5	3	4	5	4	6	5	5	5	5	4	3	6	1	4	2	3	3	4	4	4	4	4	4	5	5	5	5	5	3	5	4	4	5	4	4	4	4	3	4	4	4	4	6	4		1	2	1	4
4	4	5	3	3	5	5	3	3	3	4	4	2	5	4	4	3	5	4	3	5	5	5	5	5	5	5	4	4	4	2	5	5	5	4	5	4	5	1	6	4	3	5	2	2		2	1	1	3
4	4	4	5	4	5	5	4	4	4	6	4	2	5	5	4	3	5	2	3	6	4	4	6	6	6	5	6	4	3	4	4	4	5	5	6	4	6	1	6	5	4	4	3	3		1	2	1	4
4	4	4	4	3	4	4	4	4	3	3	3	3	4	4	3	1	1	2	2	4	4	4	2	4	3	3	3	4	3	4	3	3	4	2	4	4	4	2	5	3	2	1	1	3		2	2	1	5
6	5	5	3	4	4	4	5	5	1	4	5	6	1	2	4	4	6	5	4	4	5	4	4	5	5	5	5	4	5	5	6	6	6	6	6	5	6	4	3	5	5	6	6	6		2	4	2	4
5	6	5	6	4	4	5	5	5	3	4	4	4	3	4	4	4	4	4	4	5	4	5	5	4	4	4	4	5	4	3	6	5	6	5	4	5	5	3	4	4	4	4	4	3		2	2	2	1
1	6	6	4	6	6	6	6	6	4	6	6	6	1	4	3	3	4	4	6	4	4	6	6	6	6	6	6	6	6	6	6	6	6	6	6	6	6	5	2	6	6	6	6	6		2	1	1	2
6	6	6	2	4	6	6	4	6	3	4	6	6	1	4	3	5	6	6	4	6	5	6	4	4	6	6	6	6	4	5	6	6	6	4	4	4	4	5	2	4	5	6	1	6		2	3	2	4
5	4	3	5	4	4	4	4	4	5	5	3	3	4	5	4	1	4	3	3	5	5	5	4	5	4	4	4	5	3	5	5	5	5	3	6	5	5	3	4	4	5	1	4	1		1	2	1	5
4	2	4	2	3	5	5	3	3	1	3	5	4	3	2	2	4	5	5	3	4	3	4	4	2	4	4	3	4	5	5	4	4	4	4	3	4	4	4	3	4	4	4	5	5		2	2	2	5
4	5	3	3	3	5	3	3	3	2	3	4	5	2	2	4	4	4	4	4	5	5	5	4	3	3	4	3	5	5	5	4	4	4	3	3	4	4	2	5	4	4	4	3	4		1	1	1	3
4	6	4	3	4	5	4	4	4	3	4	4	4	3	3	3	4	4	3	4	5	3	5	5	4	4	5	4	5	4	5	5	5	5	3	5	3	4	3	4	4	4	3	5	4		2	1	1	3
5	4	5	3	4	3	4	3	4	2	4	4	4	3	4	4	2	3	4	4	4	4	4	4	4	4	4	4	4	2	1	4	4	4	3	4	4	4	3	4	4	4	4	2	3		2	2	1	4
5	4	4	4	4	4	5	5	4	4	5	3	3	4	4	4	4	3	4	4	4	4	5	4	4	4	4	5	5	3	4	4	4	5	5	5	4	5	3	4	4	4	4	5	4		1	2	1	4
5	3	3	5	2	3	3	3	3	3	3	4	2	5	3	4	4	4	4	2	3	1	4	3	4	2	2	4	4	2	1	4	3	4	3	4	2	4	2	5	3	4	4	4	3		1	2	1	3
5	5	6	5	4	6	6	4	4	5	5	6	6	1	6	5	5	6	4	5	6	6	5	6	5	6	6	6	6	3	5	4	4	5	5	6	4	6	4	3	4	5	3	6	5		1	3	1	6
6	5	5	3	4	5	5	5	5	3	4	4	5	2	4	5	4	4	4	5	5	5	5	5	5	5	3	4	5	5	5	5	5	5	5	5	5	5	4	3	4	5	6	4	5		2	4	2	3
4	4	5	4	3	4	5	4	3	3	3	4	3	4	3	3	4	3	4	4	4	4	4	4	4	4	4	4	4	4	4	4	4	4	3	4	3	4	3	4	4	3	3	3	3		2	1	1	4
5	4	5	4	3	4	4	4	5	5	3	4	5	2	5	3	3	4	4	3	4	4	6	4	4	4	2	4	5	5	3	5	5	5	5	4	4	4	4	3	3	3	5	5	3		2	1	1	2
6	6	6	5	4	4	6	6	6	5	6	4	3	4	5	4	3	3	2	4	6	6	6	6	5	5	5	6	5	1	2	5	5	5	4	5	6	6	2	5	5	4	3	5	2		1	1	1	3
5	4	4	4	4	6	5	6	6	4	5	3	5	2	3	5	4	4	5	5	6	5	6	4	3	4	4	4	5	6	4	5	5	6	4	5	5	5	5	2	5	5	3	4	4		2	1	1	3
5	6	5	4	5	6	5	6	6	1	5	4	3	4	4	6	6	4	5	5	5	5	6	5	4	4	1	4	6	4	5	6	5	6	6	4	6	4	3	4	5	4	5	5	5		2	5	2	5
6	6	5	3	4	6	5	4	5	4	4	5	5	2	4	4	4	4	5	5	5	5	5	5	4	5	5	4	5	5	6	5	5	6	4	4	5	5	4	3	4	4	5	5	4		2	2	1	4
4	2	3	3	5	3	3	3	3	2	5	4	3	4	3	4	3	3	4	3	4	4	4	5	4	3	2	4	4	3	4	4	3	4	4	4	3	5	3	4	4	4	4	2	4		2	2	2	3
5	4	5	5	4	3	5	4	4	2	4	3	2	5	3	4	4	3	4	5	4	5	5	3	4	4	5	4	5	4	5	4	4	4	4	4	4	4	3	4	4	3	4	1	4		2	1	1	3
4	4	4	4	3	4	3	4	4	3	3	3	3	4	2	4	3	2	3	3	5	4	3	4	4	3	3	3	4	4	4	4	4	4	3	4	4	4	2	5	3	3	3	4	3		2	1	1	3
5	5	5	6	4	5	5	4	5	5	5	2	5	2	5	2	2	1	2	4	4	5	5	5	5	5	5	5	3	3	4	5	4	5	5	5	5	5	3	4	5	5	2	3	2		1	3	1	6
3	3	2	5	4	6	4	6	6	1	5	5	4	3	6	4	1	4	4	1	5	1	3	4	5	3	1	6	2	2	6	5	5	2	6	4	5	6	3	4	5	4	2	6	1		1	3	1	6
4	4	5	4	3	6	6	6	6	5	4	4	4	3	4	4	3	4	4	5	6	5	5	5	5	5	3	5	5	4	3	6	6	6	5	5	6	6	4	3	5	4	3	5	4		2	1	1	3
5	5	4	4	3	4	4	4	4	4	4	4	3	4	3	4	3	4	4	4	4	3	4	4	4	4	4	4	4	4	4	4	4	4	4	4	4	5	2	5	3	2	3	5	3		1	1	1	2
1	2	2	5	3	4	4	3	3	1	3	4	3	4	4	4	3	3	3	1	3	3	6	3	5	5	6	5	4	4	4	6	5	5	4	4	3	3	2	5	3	4	3	5	3		2	3	1	5
5	4	4	5	5	5	6	6	6	3	4	4	3	4	4	5	5	5	4	4	6	6	4	5	5	5	5	5	4	4	3	4	4	4	5	4	6	4	3	4	5	4	4	3	4		2	2	1	5
5	4	3	4	4	5	3	3	4	4	5	3	3	4	6	4	3	3	3	3	5	5	4	3	4	4	1	4	3	3	4	4	4	3	3	5	4	4	2	5	5	4	2	2	3		2	3	1	5
5	4	6	6	3	4	6	2	2	5	5	5	5	2	3	5	5	4	3	2	4	4	3	5	4	6	5	6	4	6	4	6	6	6	5	5	2	6	2	5	4	6	1	4	4		1	2	1	5
6	4	6	6	6	4	6	6	6	6	6	5	6	1	6	5	6	5	5	4	6	6	6	6	6	6	6	6	6	3	1	6	6	6	6	6	6	6	5	2	6	6	4	6	6		1	2	1	4
5	6	6	5	4	5	5	5	5	4	4	4	5	2	3	4	4	4	4	4	5	5	5	4	4	5	5	5	4	4	5	4	5	4	6	5	5	5	4	3	4	4	5	5	4		2	1	1	2
5	6	5	5	4	6	6	5	6	4	6	6	5	2	5	5	5	5	5	5	5	5	5	5	5	6	4	5	6	5	4	6	6	6	6	6	6	6	5	2	4	6	6	5	6		2	1	1	1
6	5	6	4	4	4	4	4	4	3	3	3	3	4	3	3	3	5	5	4	5	3	4	4	3	6	5	5	6	3	5	6	6	6	5	4	4	4	3	4	4	3	3	2	4		2	1	1	1
4	5	5	4	4	4	5	4	5	3	4	4	5	2	4	4	4	4	4	4	5	4	5	4	5	5	4	5	5	5	3	5	5	5	4	5	5	4	4	3	4	5	5	4	4		2	4	2	5
4	5	5	6	3	2	6	4	4	3	3	2	4	3	5	5	4	4	3	3	5	3	5	5	5	5	5	4	5	2	4	4	5	5	3	5	3	5	4	3	4	5	4	3	4		1	2	1	4
4	4	4	5	6	5	5	4	6	5	4	4	4	3	3	4	4	3	3	4	5	5	5	4	5	6	5	4	4	2	4	4	4	4	4	6	6	5	3	4	6	4	5	3	4		1	1	1	2
3	6	6	6	6	6	6	4	5	6	6	6	3	4	6	6	5	4	4	6	6	6	6	6	6	6	6	6	6	6	6	6	6	6	6	6	6	4	4	3	6	4	6	3	6		1	2	1	5
6	6	6	6	5	6	6	4	4	5	5	5	5	2	5	4	3	4	4	4	6	3	3	6	6	5	5	5	4	5	4	4	4	4	4	6	4	5	4	3	4	4	4	5	4		1	2	1	4
5	4	4	5	4	6	6	4	4	4	5	5	1	6	4	5	5	5	5	5	5	6	4	6	5	4	5	5	5	5	5	5	4	4	6	4	4	5	2	5	4	4	5	6	5		2	1	1	3
5	4	5	4	4	3	4	4	4	3	3	2	3	4	3	4	4	4	3	4	4	4	4	4	4	4	4	4	4	4	4	4	4	4	4	3	4	4	3	4	4	4	3	3	3		1	2	1	4
4	4	6	5	4	5	5	4	4	4	4	4	2	5	4	4	2	3	3	4	5	4	4	3	4	5	5	5	5	2	5	4	4	4	4	5	4	4	2	5	4	4	3	2	2		1	1	1	3
5	6	5	4	5	6	4	5	5	3	4	4	4	3	3	4	5	5	4	6	5	4	5	4	5	5	4	3	5	3	6	4	4	5	5	6	5	5	3	4	4	5	5	3	6		1	1	1	5
5	5	4	4	4	5	5	5	5	4	4	6	5	2	5	5	5	5	4	5	6	6	5	5	5	5	5	6	6	5	5	5	5	4	4	5	5	4	4	3	4	5	5	5	5		1	1	1	2
5	4	4	5	5	5	5	5	4	3	5	2	3	4	5	2	2	4	4	3	6	2	6	6	6	5	5	5	4	5	5	6	6	6	3	6	4	5	2	5	5	4	3	2	3		2	2	1	4
2	4	3	5	3	3	5	6	6	2	4	2	2	5	5	3	2	3	3	3	3	3	5	5	5	4	5	5	5	4	3	4	4	4	4	5	5	5	2	5	4	5	4	3	3		2	1	1	3
3	4	4	2	3	2	3	3	3	1	2	4	3	4	1	3	4	4	4	3	3	3	4	2	3	1	1	1	1	4	4	3	3	3	4	3	3	4	1	6	3	1	4	1	4		2	2	1	4
2	1	3	3	4	3	1	1	1	2	4	4	3	4	1	6	3	4	4	1	1	4	2	5	4	1	1	5	3	3	1	1	1	1	3	4	1	6	1	6	4	4	4	6	5		2	1	1	3
5	4	4	4	3	4	4	4	4	3	4	4	3	4	3	4	4	4	3	3	4	4	4	3	4	5	4	4	4	4	3	4	4	5	4	4	4	5	3	4	4	4	4	5	4		2	1	1	3
4	3	5	3	3	4	5	4	3	3	3	4	4	3	3	4	4	5	5	5	4	5	3	4	4	4	4	4	4	4	3	4	4	4	3	4	3	4	3	4	4	2	3	4	5		2	2	2	4
3	4	2	4	4	5	4	4	4	5	6	4	5	2	5	3	3	4	4	4	5	4	5	5	5	5	4	5	4	4	4	4	5	5	5	5	5	4	3	4	5	5	4	2	4		2	3	1	1
3	2	3	4	2	2	3	3	3	1	3	1	2	5	3	4	3	1	1	2	4	3	4	6	4	4	4	4	3	1	4	5	5	4	4	3	3	4	2	5	2	4	3	3	2		1	2	1	3
5	5	4	4	2	3	4	4	5	3	4	3	3	4	3	3	3	3	3	2	4	3	5	4	4	4	4	4	5	1	4	4	6	5	4	4	4	4	3	4	4	4	3	5	2		2	1	1	1
1	6	2	4	1	1	6	1	1	1	1	5	1	6	4	1	1	1	1	1	3	1	4	5	5	5	6	6	2	2	1	6	1	6	1	1	1	1	1	6	1	4	1	1	5		3	3	1	4
5	4	4	4	4	4	4	4	4	3	4	4	3	4	3	4	3	4	4	3	4	5	4	5	4	4	4	4	5	3	5	4	4	4	4	4	4	4	3	4	4	4	5	3	3		1	2	1	4
1	5	5	4	4	2	5	5	5	1	5	2	1	6	6	4	1	1	1	1	6	4	5	5	2	5	5	5	5	1	3	5	5	5	4	5	5	5	2	5	5	2	1	3	2		1	2	1	4
3	3	3	5	4	4	5	4	4	4	4	2	2	5	4	4	1	3	2	3	5	5	3	6	5	4	4	4	4	2	6	5	5	4	4	5	4	4	2	5	4	4	3	6	3		2	1	1	4
3	3	3	3	3	3	2	3	3	1	3	4	3	4	3	4	3	4	4	3	4	4	4	4	4	2	3	3	4	4	4	4	3	3	3	4	4	4	2	5	4	3	4	4	3		2	3	2	4
1	4	4	5	3	3	4	4	4	3	3	1	1	6	6	5	3	1	1	1	4	4	4	6	6	4	2	6	4	1	3	3	6	4	4	4	4	5	1	6	4	4	3	1	2		1	1	1	2
3	1	4	3	4	4	3	4	4	3	4	4	4	3	3	4	4	4	3	3	4	4	5	4	4	4	4	3	4	3	5	4	4	5	6	4	4	6	3	4	4	4	4	4	4		2	2	1	6
4	2	4	4	4	4	4	4	4	4	4	3	2	5	3	4	3	4	3	4	4	4	3	4	4	4	4	4	4	3	4	4	4	4	4	4	3	4	2	5	3	4	3	4	3		2	3	1	6
5	4	4	3	3	4	3	2	3	3	2	4	5	2	3	5	4	4	4	4	5	6	5	5	4	3	2	5	3	4	6	5	4	4	4	4	4	5	3	4	4	5	2	2	4		1	1	1	3
6	4	5	5	4	3	4	3	3	2	3	3	5	2	3	4	4	4	4	4	5	3	1	4	5	5	5	4	4	4	4	4	5	4	3	6	3	4	4	3	1	4	4	5	4		1	1	1	2
2	1	4	2	2	1	4	1	1	3	6	1	1	6	3	2	2	1	1	2	4	2	1	3	2	2	2	2	2	1	1	2	1	2	6	6	1	4	1	6	4	4	3	2	2		1	2	1	1
6	6	5	3	3	4	4	5	4	1	3	4	3	4	4	4	5	6	4	4	6	4	5	4	4	5	3	3	5	5	4	4	4	5	4	4	5	4	3	4	4	3	5	4	4		2	2	2	4
1	2	1	5	4	1	2	5	5	1	5	2	3	4	5	4	2	4	3	2	4	3	5	5	5	3	2	1	2	2	4	4	3	5	6	6	3	5	2	5	5	4	2	2	2		2	4	2	2
4	4	4	4	3	3	4	4	4	2	4	3	4	3	4	4	4	3	4	3	4	4	4	4	4	4	3	3	4	4	2	4	4	4	5	4	3	4	3	4	2	3	4	5	3		1	1	1	2
4	3	3	2	3	5	3	2	2	1	3	6	6	1	4	5	4	3	4	2	4	6	4	4	5	5	5	5	4	4	4	6	5	5	1	1	2	3	5	2	1	1	2	6	3		1	2	1	6
5	5	5	5	5	5	5	4	3	4	4	5	3	4	4	5	5	4	4	4	4	4	5	5	5	3	5	4	5	4	5	4	5	5	5	5	5	5	2	5	4	4	3	5	5		1	2	1	4
4	5	3	3	5	2	5	3	3	4	3	5	3	4	5	5	3	6	4	3	6	4	2	5	6	6	5	5	3	4	5	5	4	5	2	4	3	5	3	4	4	6	5	6	3		1	2	1	4
4	5	4	4	4	4	4	4	4	3	3	3	3	4	4	4	3	3	4	3	4	2	5	4	4	4	4	4	4	3	4	5	4	4	4	4	4	4	3	4	4	3	3	4	3		2	1	1	2
4	3	4	4	4	4	5	4	4	3	4	4	3	4	4	4	4	4	4	4	4	4	4	4	4	4	4	4	4	4	4	5	5	5	4	4	4	4	3	4	4	4	4	4	4		2	2	1	4
4	3	3	3	1	3	2	3	3	2	2	4	2	5	2	5	3	3	4	4	3	4	4	5	5	2	2	2	4	4	5	1	1	4	4	2	3	2	2	5	2	3	4	3	4		1	1	1	2
5	4	6	3	4	6	4	5	5	3	4	4	3	4	4	4	4	4	4	4	5	5	5	4	5	4	5	4	5	3	4	4	4	5	4	5	5	5	3	4	4	5	4	4	4		2	4	2	7
6	5	5	6	5	4	5	5	5	4	5	5	3	4	5	4	3	4	4	4	5	6	6	5	5	5	5	5	5	2	6	6	6	6	4	5	5	4	3	4	4	2	4	3	4		2	1	1	4
6	4	4	5	2	5	5	4	4	1	3	4	3	4	4	5	5	5	5	5	5	5	5	6	6	6	3	5	5	6	5	6	6	6	4	3	4	5	4	3	2	4	5	5	5		2	5	2	2
5	4	5	4	5	5	4	4	4	4	5	5	5	2	5	5	5	5	4	4	5	4	4	6	5	4	5	4	4	4	5	4	4	4	4	5	4	5	4	3	5	5	4	5	5		1	2	1	5
3	4	3	5	4	4	4	4	3	4	4	4	3	4	5	4	3	3	3	3	5	4	4	3	5	5	5	5	4	4	4	5	5	5	4	5	4	4	3	4	5	4	4	3	4		1	2	1	4
3	3	3	3	4	4	4	4	4	1	4	4	3	4	3	4	3	4	4	3	4	4	5	3	4	4	2	2	3	3	3	4	3	5	5	5	4	4	3	4	4	4	3	3	4		2	5	2	4
3	5	4	4	4	5	6	5	5	5	5	2	3	4	5	4	4	2	3	3	4	4	6	6	5	5	4	4	4	4	3	5	5	5	4	6	5	5	3	4	4	5	4	3	3		2	2	1	5
5	2	4	5	2	4	5	4	4	1	4	2	3	4	4	3	3	3	3	4	4	3	4	5	5	3	4	4	4	4	3	4	4	4	4	4	4	4	2	5	3	4	3	2	4		2	2	1	6
5	5	4	4	4	5	5	5	5	5	5	3	3	4	5	5	4	4	4	4	5	5	5	4	5	6	6	5	4	4	5	6	6	6	5	4	4	5	3	4	5	5	4	4	4		2	2	1	4
5	4	4	5	3	5	5	4	4	5	4	1	3	4	5	5	1	1	4	4	6	5	4	5	5	5	5	4	5	4	4	4	4	4	5	5	4	4	2	5	4	4	3	5	2		1	2	1	4
5	5	5	5	4	3	5	4	4	3	5	4	2	5	5	4	4	5	4	3	4	2	4	5	5	5	5	5	4	4	4	5	5	5	5	6	5	4	2	5	5	3	3	4	3		1	3	1	7
4	4	4	3	3	4	5	4	4	4	4	5	3	4	4	4	3	4	4	4	4	4	4	5	4	4	4	4	5	4	4	3	5	3	4	4	4	4	4	3	4	4	4	3	3		2	1	1	2
4	4	5	5	3	4	5	3	3	4	4	6	3	4	5	5	3	4	3	5	5	6	4	3	5	5	5	4	5	4	5	5	5	5	3	4	4	4	3	4	5	5	5	5	5		1	2	1	3
3	5	4	4	4	4	3	3	3	1	3	3	4	3	4	4	4	2	4	2	3	4	3	4	4	1	2	1	3	4	4	1	1	4	3	3	3	4	3	4	3	3	4	1	3		2	1	1	4
4	4	4	5	2	4	5	4	3	4	2	3	3	4	4	4	3	3	2	4	4	5	2	4	4	4	4	5	4	4	4	4	4	4	2	4	3	4	2	5	3	4	3	3	3		1	2	1	5
2	4	2	3	4	4	4	4	4	4	4	5	3	4	4	4	3	4	4	3	4	4	4	4	4	3	2	3	3	4	4	4	4	4	4	4	4	4	4	3	4	4	4	5	4		2	3	1	5
3	2	3	5	1	2	3	1	2	2	1	1	3	4	6	4	1	1	1	1	4	2	4	1	3	1	3	3	4	1	1	2	2	3	1	4	2	4	1	6	2	3	1	1	2		2	1	1	2
5	4	4	5	3	5	5	5	4	4	4	3	3	4	3	4	4	2	3	4	4	5	5	2	4	4	5	4	4	3	3	5	4	4	4	4	4	5	2	5	4	5	4	3	3		1	2	1	4
5	5	5	5	4	4	5	5	5	5	4	4	4	3	4	4	3	4	4	5	5	5	5	5	5	5	5	5	5	3	4	5	5	5	4	5	5	4	3	4	5	5	5	3	4		1	1	1	1
5	3	4	4	4	3	4	3	4	3	5	4	4	3	4	4	3	5	5	5	5	4	6	5	4	4	4	4	5	2	4	4	4	5	3	6	3	5	3	4	3	5	4	3	3		2	2	1	4
5	5	5	5	5	6	5	5	5	2	5	5	5	2	4	5	5	5	5	4	6	5	5	5	5	5	5	5	6	5	5	5	5	5	5	5	5	5	2	5	5	5	5	3	5		2	5	2	4
4	3	4	5	3	5	5	4	4	2	4	3	5	2	4	5	5	4	3	3	5	5	4	5	5	5	5	5	4	2	3	4	4	3	4	5	4	5	4	3	4	5	3	3	3		2	4	1	1
3	3	5	6	4	5	5	5	6	1	5	4	3	4	6	6	1	1	1	1	6	4	2	5	6	5	4	4	3	6	5	5	3	6	4	5	5	5	2	5	4	6	5	1	3		1	2	1	5
5	5	5	4	5	4	5	5	5	5	5	3	3	4	3	4	4	3	3	4	4	3	5	5	5	5	6	5	6	2	3	6	6	5	5	5	5	5	3	4	5	4	5	3	3		2	1	1	2
3	3	2	4	3	4	3	4	4	1	3	3	3	4	4	4	4	5	4	3	5	3	4	4	5	4	1	3	4	4	5	5	4	4	3	3	4	4	3	4	2	4	4	3	4		2	3	1	4
4	2	4	6	4	4	3	4	3	3	4	1	2	5	2	3	4	1	2	3	4	4	1	2	3	1	2	3	2	1	3	1	1	2	3	5	4	4	1	6	4	5	1	4	1		1	2	1	4
6	4	3	4	4	4	4	4	4	3	4	3	2	5	3	2	1	2	3	2	3	4	3	4	4	4	4	4	4	4	3	4	4	4	4	4	4	4	3	4	4	4	4	3	4		2	2	2	5
5	6	4	6	4	4	3	4	6	3	4	3	2	5	6	3	4	4	3	3	6	6	6	4	6	4	4	6	3	2	3	6	3	6	5	6	4	6	2	5	5	4	3	3	3		2	2	1	4
5	3	4	5	4	4	4	4	4	1	4	1	3	4	5	4	4	4	3	4	5	4	4	5	5	4	3	5	4	3	4	4	4	5	3	4	5	5	3	4	3	4	3	3	4		1	5	1	4
5	4	5	3	3	5	5	3	3	3	3	5	3	4	3	4	3	5	4	5	4	4	5	5	4	5	4	5	5	5	4	5	4	5	3	3	3	4	3	4	3	4	4	5	4		1	1	1	3
4	6	4	4	3	1	3	4	4	1	4	1	1	6	2	2	3	2	1	3	3	6	4	5	3	1	1	2	3	1	3	3	2	2	5	5	2	5	1	6	4	4	5	6	5		2	2	1	4
2	4	3	6	4	3	4	4	4	2	3	3	3	4	3	4	4	3	3	3	3	3	4	5	3	4	4	4	3	4	4	3	2	4	4	4	3	4	3	4	4	3	4	5	4		2	3	1	1
4	4	4	4	5	2	5	4	4	2	5	4	1	6	5	4	4	5	4	4	4	4	4	4	5	5	4	4	4	4	4	4	4	4	4	6	4	5	3	4	5	4	5	5	4		2	3	2	5
5	4	4	4	3	5	3	4	4	2	2	4	4	3	1	4	3	4	4	4	4	4	4	3	3	3	3	3	4	4	4	3	4	4	4	4	4	4	4	3	3	4	4	4	4		1	1	1	3
3	3	3	2	3	6	3	3	3	1	5	6	5	2	3	4	4	6	4	4	5	4	1	4	4	3	4	4	3	5	5	5	4	2	5	4	3	4	3	4	4	4	4	5	4		2	3	1	4
5	4	3	3	4	3	4	5	5	3	5	2	3	4	3	1	1	3	3	4	5	3	5	5	5	3	3	3	4	2	4	4	4	6	5	6	5	6	2	5	6	4	2	3	2		2	2	1	2
4	3	3	4	4	4	4	3	3	1	4	4	3	4	3	3	4	4	4	4	4	4	5	5	5	4	3	5	4	4	4	5	4	5	5	5	4	5	3	4	3	3	5	5	4		2	3	2	5
4	4	3	5	4	2	3	3	3	3	3	1	3	4	4	4	3	1	3	3	4	4	4	4	4	3	4	4	4	3	3	6	6	6	3	3	3	3	3	4	3	4	1	4	1		2	1	1	3
1	1	2	5	4	5	3	3	3	1	4	4	3	4	3	4	2	4	3	2	5	4	4	2	5	1	1	4	5	2	5	4	1	4	6	4	4	5	2	5	4	4	1	1	2		2	3	1	4
5	6	4	3	4	5	4	5	4	4	4	3	3	4	4	4	4	5	4	4	3	4	4	5	5	4	5	3	4	4	4	6	5	5	4	5	4	5	5	2	4	4	3	4	5		2	4	1	5
5	4	4	5	3	4	5	4	4	3	3	3	3	4	3	3	4	4	4	4	5	4	4	4	4	4	4	4	4	4	4	4	4	4	4	5	4	4	3	4	4	4	4	2	4		2	1	1	3
3	5	4	4	4	5	4	5	5	3	5	4	3	4	3	4	4	4	4	4	4	5	5	5	4	5	5	4	4	4	5	4	5	5	4	5	5	5	3	4	5	4	4	5	4		2	2	1	4
6	6	5	4	4	5	5	4	4	4	4	3	3	4	3	3	3	3	3	3	4	4	3	5	4	5	5	3	5	5	2	6	5	5	5	4	4	4	2	5	4	4	2	3	4		2	1	1	2
4	6	5	6	5	5	3	5	5	4	4	6	2	5	6	2	3	4	1	5	4	5	5	6	6	5	3	4	4	2	3	4	5	6	4	5	4	6	3	4	5	6	5	5	4		2	2	1	4
[truncated: 32 more columns]
